# Supplementary material for: Patterns of Genomic Variations in the Plant Pathogen Dickeya solani
Source: Microorganisms. 2022 Nov 14;10(11):2254. doi: 10.3390/microorganisms10112254 (PMC9699125; doi:10.3390/microorganisms10112254)
Supplement: Supplementary file 1 [file microorganisms-10-02254-s001.zip]

Archive with 2 entries (2 files):
- microorganisms-1997831-Figure S1.pdf
- microorganisms-1997831-Supplementary Tables.xlsx
