# Supplementary material for: Patterns of Genomic Variations in the Plant Pathogen Dickeya solani
Source: Microorganisms. 2022 Nov 14;10(11):2254. doi: 10.3390/microorganisms10112254 (PMC9699125; doi:10.3390/microorganisms10112254)
Supplement: Supplementary file 1 [file microorganisms-10-02254-s001.zip › microorganisms-1997831-Supplementary Tables.xlsx]

## Sheet: contents
title	Patterns and causes of genomic variations in the plant pathogen Dickeya solani
authors	Slimane Khayi , Kok-Gan Chan, and Denis Faure
supplementary tables
Table S1	Metadata of D. solani strains used in this study
Table S2	Statistics of genome assemblies and their annotations
Table S3	Statistics of Orthofinder analysis on 40 proteomes of D. solani strains
Table S4	Phages content analysis of D. solani strains
Table S5	Statistics of variants calling on 11 D. solani strains against the reference strain
Table S6	Functional annotation of 59 genes with EggNOG database
Table S7	Functional analysis of 35 gene on KEGG ORTHOLOGY Database
Tbale S8	Summary of the number of genes within pathways

## Sheet: Table S1
	Organisms	Code	Date	Geography	Host	Reference
	Dickeya solani RNS10-105-1A	10-105-1A	2010	France	Potato	[4]
	Dickeya solani RNS13-30-1B	13-30-1B	2013	France	Potato	[4]
	Dickeya solani RNS13-31-1A	13-31-1A	2013	France	Potato	[4]
	Dickeya solani RNS13-48-1A	13-48-1A	2013	France	Potato	[4]
	Dickeya solani RNS15-102-1A	15-102-1A	2015	France	Potato	[4]
	Dickeya solani A623-S20-A17	A623-S20-A17	2017	France	Water	[26]
	Dickeya solani Am3a	Am3a	2015	France	Potato	[4]
	Dickeya solani CH05026	CH05026	2005	Switzerland	Potato	[27]
	Dickeya solani CH07044	CH07044	2007	Switzerland	Potato	[27]
	Dickeya solani CH9635-1	CH9635-1	1996	Switzerland	Potato	[27]
	Dickeya solani CH9918-774	CH9918-774	1999	Switzerland	Potato	[27]
	Dickeya solani D12	D12	2010	Russia	Potato	[28]
	Dickeya solani D_s0432-1	D_s0432-1	2004	Finland	Potato	[32]
	Dickeya solani F012	F012	2010	Russia	Potato	[28]
	Dickeya solani GBBC2040	GBBC2040	2004	Belgium	Potato	[29]
	Dickeya solani IFB0099	IFB0099	2005	Poland	Potato	[23]
	Dickeya solani IFB_0158	IFB_0158	2009	Poland	Potato	[23]
	Dickeya solani IFB0167	IFB0167	2009	Poland	Potato	[23]
	Dickeya solani IFB0212	IFB0212	2010	Poland	Potato	[23]
	Dickeya solani IFB_0221	IFB_0221	2005	Germany	Potato	[23]
	Dickeya solani IFB0223	IFB0223	2005	Germany	Potato	[23]
	Dickeya solani IFB0231	IFB0231	2008	Finland	Potato	[23]
	Dickeya solani IFB0311	IFB0311	2011	Poland	Potato	[23]
	Dickeya solani IFB0417	IFB0417	2012	Portugal	Potato	[23]
	Dickeya solani IFB0421	IFB0421	2012	Portugal	Potato	[23]
	Dickeya solani IFB0487	IFB0487	2013	Poland	Potato	[23]
	Dickeya solani IFB0695	IFB0695	2014	Poland	Potato	[23]
	Dickeya solani IPO2019	IPO2019	2009	Netherlands	hiacynth	[5]
	Dickeya solani IPO2222	IPO2222	2007	Netherlands	Potato	[30]
	Dickeya solani M21a	M21a	2014	France	Potato	[4]
	Dickeya solani MIE35	MIE35	2005	Switzerland	Potato	[5]
	Dickeya solani MK16	MK16	ND	Scotland	water	[29]
	Dickeya solani MK10	MK10	ND	Israel	Potato	[29]
	Dickeya solani PPO9019	PPO9019	2006	Netherlands	muscari	[5]
	Dickeya solani PPO9134	PPO9134	2008	Netherlands	hyacynth	[5]
	Dickeya solani RNS05.1.2A	RNS05.1.2A	2007	France	Potato	[5]
	Dickeya solani RNS07.7.3B	RNS07.7.3B	2008	France	Potato	[5]
	Dickeya solani RNS_08.23.3.1.A	RNS_08.23.3.1.A	2008	France	Potato	[31]
	Dickeya solani RNS10-27-2A	RNS10-27-2A	2010	France	Potato	[4]
	Dickeya solani Sp1a	Sp1a	2014	France	Potato	[4]

## Sheet: Table S2
	Organisms	Contigs count	N50(bp)	Min(bp)	Max(bp)	Total	CDS count	tRNA	rRNA	Gene
	Dickeya solani RNS10-105-1A	65	164955	2012	570034	4952355	4295	37	1	4333
	Dickeya solani RNS13-30-1B	56	166866	2010	423195	4844596	4137	44	1	4182
	Dickeya solani RNS13-31-1A	107	74586	2012	244237	4813678	4114	30	2	4146
	Dickeya solani RNS13-48-1A	51	239144	2012	604062	4845001	4137	37	1	4175
	Dickeya solani RNS15-102-1A	64	142353	2139	322892	4844953	4136	35	1	4172

## Sheet: Table S3
	Number of species	40
	Number of genes	165390
	Number of genes in orthogroups	164782
	Number of unassigned genes	608
	Percentage of genes in orthogroups	99.6
	Percentage of unassigned genes	0.4
	Number of orthogroups	4600
	Number of species-specific orthogroups	4
	Number of genes in species-specific orthogroups	10
	Percentage of genes in species-specific orthogroups	0.0
	Mean orthogroup size	35.8
	Median orthogroup size	40.0
	G50 (assigned genes)	40
	G50 (all genes)	40
	O50 (assigned genes)	2049
	O50 (all genes)	2056
	Number of orthogroups with all species present	3536
	Number of single-copy orthogroups	3457

## Sheet: Table S4
	Strain	Region	Region Length	Completeness	Score	# Total Proteins	Region Position	Most Common Phage	GC %
	RNS 08.23.3.1A	1	27.4Kb	intact	150	33	649390-676830	PHAGE_Escher_pro483_NC_028943(9)	55.89%
		2	9.2Kb	questionable	70	11	2563956-2573253	PHAGE_Strept_Vash_NC_048154(1)	50.99%
	RNS05.1.2A	1	26.8Kb	intact	150	34	3-26866	PHAGE_Salmon_SEN4_NC_029015(13)	56.62%
		2	6.9Kb	incomplete	40	9	208648-215572	PHAGE_Escher_500465_1_NC_049342(8)	53.36%
		3	28.7Kb	incomplete	20	20	1241945-1270672	PHAGE_Ralsto_RSY1_NC_025115(2)	49.50%
		4	27.4Kb	intact	150	32	2086794-2114220	PHAGE_Escher_pro483_NC_028943(9)	55.93%
		5	47.5Kb	intact	130	68	2442620-2490160	PHAGE_Salmon_SEN34_NC_028699(24)	53.48%
		6	31.5Kb	intact	150	39	2973627-3005184	PHAGE_Salmon_118970_sal3_NC_031940(19)	51.99%
		7	7.1Kb	incomplete	20	6	4511531-4518673	PHAGE_Mannhe_vB_MhM_3927AP2_NC_028766(1)	43.22%
		8	37.2Kb	intact	150	45	4670333-4707533	PHAGE_Salmon_SEN5_NC_028701(18)	55.60%
		9	26.9Kb	incomplete	40	21	5042543-5069462	PHAGE_Entero_186_NC_001317(6)	55.27%
	RNS10-105-1A	1	6.9Kb	incomplete	40	10	contig_4	PHAGE_Escher_500465_1_NC_049342(8),PHAGE_Klebsi_ST15_OXA48phi14.1_NC_049454(1),PHAGE_Staphy_StauST398_5_NC_023500(1),PHAGE_Klebsi_ST437_OXA245phi4.1_NC_049448(1)	53.36%
		2	46.3Kb	intact	150	62	contig_10	PHAGE_Salmon_SEN5_NC_028701(18),PHAGE_Salmon_SEN4_NC_029015(18),PHAGE_Entero_phiT5282H_NC_049429(11),PHAGE_Klebsi_ST13_OXA48phi12.1_NC_049453(11),PHAGE_Klebsi_3LV2017_NC_047817(10),PHAGE_Entero_186_NC_001317(8),PHAGE_Klebsi_ST16_OXA48phi5.4_NC_049450(8),PHAGE_Klebsi_ST147_VIM1phi7.1_NC_049451(7),PHAGE_Erwini_EtG_NC_047833(7),PHAGE_Erwini_ENT90_NC_019932(7),PHAGE_Salmon_SW9_NC_049459(6),PHAGE_Salm…	55.09%
		3	7.1Kb	incomplete	20	6	contig_15	PHAGE_Paenib_Lucielle_NC_048716(1),PHAGE_Citrob_Merlin_NC_028857(1),PHAGE_Escher_D108_NC_013594(1),PHAGE_Paenib_Tadhana_NC_048691(1),PHAGE_Entero_CC31_NC_014662(1),PHAGE_Mannhe_vB_MhM_3927AP2_NC_028766(1),PHAGE_Shigel_SfII_NC_021857(1),PHAGE_Flavob_11b_NC_006356(1),PHAGE_Geobac_GBSV1_NC_008376(1),PHAGE_Strept_mu1/6_NC_007967(1),PHAGE_Pseudo_phiPSA1_NC_024365(1),PHAGE_Strept_PH15_NC_010945(1),PHAG…	43.22%
		4	30.5Kb	intact	150	39	contig_45	PHAGE_Salmon_118970_sal3_NC_031940(19),PHAGE_Entero_SfV_NC_003444(15),PHAGE_Shigel_SfIV_NC_022749(14),PHAGE_Shigel_SfII_NC_021857(14),PHAGE_Entero_SfI_NC_027339(12),PHAGE_Salmon_ST64B_NC_004313(11),PHAGE_Entero_phiP27_NC_003356(6),PHAGE_Salmon_Fels_1_NC_010391(3),PHAGE_Entero_mEp390_NC_019721(2),PHAGE_Salmon_SEN4_NC_029015(2),PHAGE_Rhizob_16_3_NC_011103(2),PHAGE_Entero_mEp460_NC_019716(2),PHAGE_E…	51.85%
		5	12.4Kb	incomplete	30	17	contig_52	PHAGE_Salmon_SEN34_NC_028699(15),PHAGE_Haemop_Aaphi23_NC_004827(4),PHAGE_Aggreg_S1249_NC_013597(3),PHAGE_Psychr_pOW20_A_NC_020841(3),PHAGE_Rhizob_RHEph06_NC_027296(2),PHAGE_Rhizob_RHEph04_NC_041908(2),PHAGE_Salmon_ZCSE2_NC_048179(2),PHAGE_Faecal_FP_Brigit_NC_047909(1),PHAGE_Salmon_yarpen_NC_048863(1),PHAGE_Iodoba_phiPLPE_NC_011142(1),PHAGE_Salmon_SSU5_NC_018843(1),PHAGE_Klebsi_vB_KpnM_KpV79_NC_04…	54.07%
	A623-S20-A17	1	16.2Kb	incomplete	60	14	NZ_JAIZGA010000001.1,Dickeya,solani,strain,A623-S20-A17,1,,whole,genome,shotgun,sequence:1-16289	PHAGE_Salmon_SEN4_NC_029015(5),PHAGE_Salmon_SEN5_NC_028701(5),PHAGE_Klebsi_ST13_OXA48phi12.1_NC_049453(4),PHAGE_Klebsi_ST147_VIM1phi7.1_NC_049451(4),PHAGE_Entero_phiT5282H_NC_049429(3),PHAGE_Klebsi_ST16_OXA48phi5.4_NC_049450(3),PHAGE_Klebsi_3LV2017_NC_047817(2),PHAGE_Escher_D108_NC_013594(2),PHAGE_Vibrio_12B12_NC_021070(2),PHAGE_Mannhe_vB_MhM_3927AP2_NC_028766(2),PHAGE_Entero_SfMu_NC_027382(1),PH…	54.37%
		2	6.9Kb	incomplete	40	9	NZ_JAIZGA010000001.1,Dickeya,solani,strain,A623-S20-A17,1,,whole,genome,shotgun,sequence:199074-205998	PHAGE_Escher_500465_1_NC_049342(8),PHAGE_Staphy_StauST398_5_NC_023500(1),PHAGE_Klebsi_ST437_OXA245phi4.1_NC_049448(1),PHAGE_Klebsi_ST15_OXA48phi14.1_NC_049454(1)	53.36%
		3	72.8Kb	questionable	80	62	NZ_JAIZGA010000001.1,Dickeya,solani,strain,A623-S20-A17,1,,whole,genome,shotgun,sequence:961932-1034752	PHAGE_Erwini_vB_EhrS_49_NC_048197(16),PHAGE_Erwini_vB_EhrS_59_NC_048198(11),PHAGE_Salmon_SPN3UB_NC_019545(11),PHAGE_Mannhe_vB_MhS_535AP2_NC_028853(10),PHAGE_Mannhe_vB_MhS_587AP2_NC_028743(10),PHAGE_Phage_Gifsy_2_NC_010393(8),PHAGE_Entero_mEp237_NC_019704(8),PHAGE_Cronob_ENT47670_NC_019927(8),PHAGE_Salmon_vB_SosS_Oslo_NC_018279(7),PHAGE_Entero_ES18_NC_006949(7),PHAGE_Phage_Gifsy_1_NC_010392(6),PHA…	54.11%
		4	28.7Kb	incomplete	20	21	NZ_JAIZGA010000001.1,Dickeya,solani,strain,A623-S20-A17,1,,whole,genome,shotgun,sequence:1276355-1305081	PHAGE_Ralsto_RSY1_NC_025115(2),PHAGE_Clostr_phiCD211_NC_029048(1),PHAGE_Bacill_G_NC_023719(1),PHAGE_Entero_P4_NC_001609(1),PHAGE_Propio_G4_NC_041895(1),PHAGE_Entero_Mu_NC_000929(1),PHAGE_Paenib_Kawika_NC_048715(1),PHAGE_Propio_B3_NC_041892(1),PHAGE_Paenib_BN12_NC_048688(1),PHAGE_Mannhe_vB_MhM_3927AP2_NC_028766(1),PHAGE_Campyl_CP220_NC_027997(1),PHAGE_Clostr_PhiS63_NC_017978(1),PHAGE_Haemop_SuMu_N…	49.49%
		5	27.4Kb	intact	150	32	NZ_JAIZGA010000001.1,Dickeya,solani,strain,A623-S20-A17,1,,whole,genome,shotgun,sequence:2119273-2146699	PHAGE_Escher_pro483_NC_028943(10),PHAGE_Entero_fiAA91_ss_NC_022750(7),PHAGE_Escher_P2_NC_041848(7),PHAGE_Entero_PsP3_NC_005340(7),PHAGE_Erwini_EtG_NC_047833(7),PHAGE_Salmon_SP_004_NC_021774(5),PHAGE_Salmon_SW9_NC_049459(5),PHAGE_Entero_P2_NC_001895(4),PHAGE_Escher_vB_EcoM_12474III_NC_049457(4),PHAGE_Escher_pro147_NC_028896(4),PHAGE_Entero_WPhi_NC_005056(4),PHAGE_Entero_186_NC_001317(4),PHAGE_Erwi…	55.92%
		6	47.6Kb	intact	130	68	NZ_JAIZGA010000001.1,Dickeya,solani,strain,A623-S20-A17,1,,whole,genome,shotgun,sequence:2475036-2522653	PHAGE_Salmon_SEN34_NC_028699(24),PHAGE_Entero_mEp237_NC_019704(8),PHAGE_Edward_GF_2_NC_026611(6),PHAGE_Haemop_Aaphi23_NC_004827(6),PHAGE_Pectob_ZF40_NC_019522(5),PHAGE_Salmon_118970_sal3_NC_031940(5),PHAGE_Entero_HK225_NC_019717(5),PHAGE_Phage_Gifsy_1_NC_010392(4),PHAGE_Psychr_pOW20_A_NC_020841(4),PHAGE_Phage_Gifsy_2_NC_010393(4),PHAGE_Aggreg_S1249_NC_013597(4),PHAGE_Entero_phi80_NC_021190(4),PHA…	53.57%
		7	7.1Kb	incomplete	20	6	NZ_JAIZGA010000001.1,Dickeya,solani,strain,A623-S20-A17,1,,whole,genome,shotgun,sequence:4507408-4514550	PHAGE_Pseudo_phiPSA1_NC_024365(1),PHAGE_Haemop_SuMu_NC_019455(1),PHAGE_Flavob_11b_NC_006356(1),PHAGE_Strept_VWB_NC_005345(1),PHAGE_Entero_CC31_NC_014662(1),PHAGE_Mannhe_vB_MhM_3927AP2_NC_028766(1),PHAGE_Geobac_GBSV1_NC_008376(1),PHAGE_Paenib_Lucielle_NC_048716(1),PHAGE_Entero_Mu_NC_000929(1),PHAGE_Citrob_Moon_NC_027331(1),PHAGE_Cellul_phi14:2_NC_021806(1),PHAGE_Escher_D108_NC_013594(1),PHAGE_Shig…	43.22%
		8	11.1Kb	incomplete	10	12	NZ_JAIZGA010000002.1,Dickeya,solani,strain,A623-S20-A17,2,,whole,genome,shotgun,sequence:1-11139	PHAGE_Klebsi_ST13_OXA48phi12.1_NC_049453(6),PHAGE_Klebsi_ST437_OXA245phi4.1_NC_049448(5),PHAGE_Salmon_Fels_2_NC_010463(4),PHAGE_Klebsi_ST512_KPC3phi13.2_NC_049452(4),PHAGE_Klebsi_ST15_OXA48phi14.1_NC_049454(4),PHAGE_Klebsi_4LV2017_NC_047818(3),PHAGE_Klebsi_ST437_OXA245phi4.2_NC_049449(3),PHAGE_Salmon_SEN8_NC_047753(3),PHAGE_Salmon_RE_2010_NC_019488(2),PHAGE_Entero_186_NC_001317(2),PHAGE_Erwini_Et…	47.43%
		9	12.1Kb	incomplete	20	7	NZ_JAIZGA010000002.1,Dickeya,solani,strain,A623-S20-A17,2,,whole,genome,shotgun,sequence:344528-356635	PHAGE_Erwini_ENT90_NC_019932(3),PHAGE_Klebsi_ST437_OXA245phi4.1_NC_049448(3),PHAGE_Erwini_EtG_NC_047833(3),PHAGE_Entero_186_NC_001317(3),PHAGE_Klebsi_ST15_OXA48phi14.1_NC_049454(2),PHAGE_Klebsi_ST13_OXA48phi12.1_NC_049453(2),PHAGE_Aeromo_phiO18P_NC_009542(1),PHAGE_Cronob_ESSI_2_NC_047854(1),PHAGE_Salmon_RE_2010_NC_019488(1),PHAGE_Klebsi_4LV2017_NC_047818(1),PHAGE_Prochl_P_TIM68_NC_028955(1),PHAGE…	55.89%
		10	23.1Kb	intact	150	33	NZ_JAIZGA010000003.1,Dickeya,solani,strain,A623-S20-A17,3,,whole,genome,shotgun,sequence:3-23180	PHAGE_Salmon_SEN4_NC_029015(13),PHAGE_Salmon_SEN5_NC_028701(13),PHAGE_Klebsi_3LV2017_NC_047817(8),PHAGE_Entero_phiT5282H_NC_049429(8),PHAGE_Erwini_ENT90_NC_019932(6),PHAGE_Salmon_SW9_NC_049459(6),PHAGE_Entero_PsP3_NC_005340(5),PHAGE_Klebsi_ST16_OXA48phi5.4_NC_049450(5),PHAGE_Entero_186_NC_001317(5),PHAGE_Escher_500465_1_NC_049342(4),PHAGE_Erwini_EtG_NC_047833(4),PHAGE_Burkho_AP3_NC_047752(3),PHAG…	57.02%

## Sheet: Table S5
	CHR	POS	Reference	RNS10-105-1A	RNS13-30-1B	RNS13-31-1A	RNS13-48-1A	RNS15-102-1A	Ds0432.1	IPO2222	PPO9019	PPO9134	RNS05.1.2A	RNS07.7.3B	GENE	PRODUCT	EFFECT
	CP016928	879	C	A	C	C	C	C	C	C	C	C	A	C	D083_0003	Methyl-accepting chemotaxis protein I (serine chemoreceptor protein)	synonymous_variant c.163C>A p.Arg55Arg
	CP016928	1787	A	C	A	A	A	A	A	A	A	A	C	A	D083_0003	Methyl-accepting chemotaxis protein I (serine chemoreceptor protein)	synonymous_variant c.1071A>C p.Thr357Thr
	CP016928	2238	A	G	A	A	A	A	A	A	A	A	G	A	D083_0003	Methyl-accepting chemotaxis protein I (serine chemoreceptor protein)	missense_variant c.1522A>G p.Ser508Gly
	CP016928	2312	T	A	T	T	T	T	T	T	T	T	A	T	D083_0003	Methyl-accepting chemotaxis protein I (serine chemoreceptor protein)	synonymous_variant c.1596T>A p.Pro532Pro
	CP016928	2632	C	A	C	C	C	C	C	C	C	C	A	C	D083_0004	GTP cyclohydrolase I type 1	synonymous_variant c.135C>A p.Gly45Gly
	CP016928	2758	C	G	C	C	C	C	C	C	C	C	G	C	D083_0004	GTP cyclohydrolase I type 1	synonymous_variant c.261C>G p.Thr87Thr
	CP016928	2794	T	C	T	T	T	T	T	T	T	T	C	T	D083_0004	GTP cyclohydrolase I type 1	synonymous_variant c.297T>C p.Ile99Ile
	CP016928	2881	C	T	C	C	C	C	C	C	C	C	T	C	D083_0004	GTP cyclohydrolase I type 1	synonymous_variant c.384C>T p.Asp128Asp
	CP016928	2935	C	T	C	C	C	C	C	C	C	C	T	C	D083_0004	GTP cyclohydrolase I type 1	synonymous_variant c.438C>T p.Ala146Ala
	CP016928	3357	C	T	C	C	C	C	C	C	C	C	T	C
	CP016928	3380	T	C	T	T	T	T	T	T	T	T	C	T
	CP016928	3428	T	C	T	T	T	T	T	T	T	T	C	T	D083_0005	putative membrane protein	synonymous_variant c.39T>C p.Ile13Ile
	CP016928	3494	A	G	A	A	A	A	A	A	A	A	G	A	D083_0005	putative membrane protein	synonymous_variant c.105A>G p.Gly35Gly
	CP016928	3810	C	T	C	C	C	C	C	C	C	C	T	C	D083_0005	putative membrane protein	synonymous_variant c.421C>T p.Leu141Leu
	CP016928	3942	C	T	C	C	C	C	C	C	C	C	T	C	D083_0005	putative membrane protein	synonymous_variant c.553C>T p.Leu185Leu
	CP016928	4137	T	C	T	T	T	T	T	T	T	T	C	T	D083_0005	putative membrane protein	synonymous_variant c.748T>C p.Leu250Leu
	CP016928	4758	G	A	G	G	G	G	G	G	G	G	A	G	D083_0006	SanA protein	synonymous_variant c.555C>T p.Arg185Arg
	CP016928	5375	C	T	C	C	C	C	C	C	C	C	T	C
	CP016928	5486	G	A	G	G	G	G	G	G	G	G	A	G	D083_0007	Ribosomal protein S12p Asp88 methylthiotransferase	synonymous_variant c.1383C>T p.Asp461Asp
	CP016928	5777	C	T	C	C	C	C	C	C	C	C	T	C	D083_0007	Ribosomal protein S12p Asp88 methylthiotransferase	synonymous_variant c.1092G>A p.Pro364Pro
	CP016928	6491	T	G	T	T	T	T	T	T	T	T	G	T	D083_0007	Ribosomal protein S12p Asp88 methylthiotransferase	synonymous_variant c.378A>C p.Ile126Ile
	CP016928	6700	A	G	A	A	A	A	A	A	A	A	G	A	D083_0007	Ribosomal protein S12p Asp88 methylthiotransferase	synonymous_variant c.169T>C p.Leu57Leu
	CP016928	7606	G	A	G	G	G	G	G	G	G	G	A	G	D083_0008	Soluble aldose sugar dehydrogenase, PQQ-dependent	synonymous_variant c.483G>A p.Gly161Gly
	CP016928	8380	T	C	T	T	T	T	T	T	T	T	C	T	D083_0009	putative glutathione S-transferase-like protein	synonymous_variant c.534A>G p.Gln178Gln
	CP016928	8407	G	A	G	G	G	G	G	G	G	G	A	G	D083_0009	putative glutathione S-transferase-like protein	synonymous_variant c.507C>T p.Ser169Ser
	CP016928	8452	G	A	G	G	G	G	G	G	G	G	A	G	D083_0009	putative glutathione S-transferase-like protein	synonymous_variant c.462C>T p.Asp154Asp
	CP016928	8470	T	C	T	T	T	T	T	T	T	T	C	T	D083_0009	putative glutathione S-transferase-like protein	synonymous_variant c.444A>G p.Gln148Gln
	CP016928	8520	C	T	C	C	C	C	C	C	C	C	T	C	D083_0009	putative glutathione S-transferase-like protein	missense_variant c.394G>A p.Ala132Thr
	CP016928	8611	C	T	C	C	C	C	C	C	C	C	T	C	D083_0009	putative glutathione S-transferase-like protein	synonymous_variant c.303G>A p.Ala101Ala
	CP016928	8991	T	C	T	T	T	T	T	T	T	T	C	T
	CP016928	9246	T	C	T	T	T	T	T	T	T	T	C	T	D083_0010	Methionine ABC transporter substrate-binding protein	synonymous_variant c.60T>C p.Arg20Arg
	CP016928	9756	A	G	A	A	A	A	A	A	A	A	G	A	D083_0010	Methionine ABC transporter substrate-binding protein	synonymous_variant c.570A>G p.Val190Val
	CP016928	9938	T	C	T	T	T	T	T	T	T	T	C	T	D083_0010	Methionine ABC transporter substrate-binding protein	missense_variant c.752T>C p.Phe251Ser
	CP016928	10293	T	C	T	T	T	T	T	T	T	T	C	T	D083_0011	Methionine ABC transporter ATP-binding protein	synonymous_variant c.78T>C p.Ser26Ser
	CP016928	10359	A	G	A	A	A	A	A	A	A	A	G	A	D083_0011	Methionine ABC transporter ATP-binding protein	synonymous_variant c.144A>G p.Leu48Leu
	CP016928	10437	T	C	T	T	T	T	T	T	T	T	C	T	D083_0011	Methionine ABC transporter ATP-binding protein	synonymous_variant c.222T>C p.Ser74Ser
	CP016928	10454	T	C	T	T	T	T	T	T	T	T	C	T	D083_0011	Methionine ABC transporter ATP-binding protein	missense_variant c.239_240delTTinsCC p.Val80Ala
	CP016928	10455	T	C	T	T	T	T	T	T	T	T	C	T	D083_0011	Methionine ABC transporter ATP-binding protein	missense_variant c.239_240delTTinsCC p.Val80Ala
	CP016928	10518	A	G	A	A	A	A	A	A	A	A	G	A	D083_0011	Methionine ABC transporter ATP-binding protein	synonymous_variant c.303A>G p.Ala101Ala
	CP016928	10695	G	T	G	G	G	G	G	G	G	G	T	G	D083_0011	Methionine ABC transporter ATP-binding protein	synonymous_variant c.480G>T p.Pro160Pro
	CP016928	10747	G	T	G	G	G	G	G	G	G	G	T	G	D083_0011	Methionine ABC transporter ATP-binding protein	missense_variant c.532G>T p.Ala178Ser
	CP016928	10848	T	G	T	T	T	T	T	T	T	T	G	T	D083_0011	Methionine ABC transporter ATP-binding protein	synonymous_variant c.633T>G p.Arg211Arg
	CP016928	10968	G	A	G	G	G	G	G	G	G	G	A	G	D083_0011	Methionine ABC transporter ATP-binding protein	synonymous_variant c.753G>A p.Pro251Pro
	CP016928	11147	T	C	T	T	T	T	T	T	T	T	C	T	D083_0011	Methionine ABC transporter ATP-binding protein	missense_variant c.932T>C p.Ile311Thr
	CP016928	12378	C	G	C	C	C	C	C	C	C	C	G	C	D083_0013	hypothetical protein	synonymous_variant c.405G>C p.Arg135Arg
	CP016928	12456	C	T	C	C	C	C	C	C	C	C	T	C	D083_0013	hypothetical protein	synonymous_variant c.327G>A p.Leu109Leu
	CP016928	12896	T	C	T	T	T	T	T	T	T	T	C	T
	CP016928	13038	C	T	C	C	C	C	C	C	C	C	T	C
	CP016928	13049	C	T	C	C	C	C	C	C	C	C	T	C
	CP016928	13051	A	G	A	A	A	A	A	A	A	A	G	A
	CP016928	13056	G	A	G	G	G	G	G	G	G	G	A	G
	CP016928	13096	C	A	C	C	C	C	C	C	C	C	A	C
	CP016928	13097	A	T	A	A	A	A	A	A	A	A	T	A
	CP016928	13128	G	A	G	G	G	G	G	G	G	G	A	G
	CP016928	13148	C	T	C	C	C	C	C	C	C	C	T	C
	CP016928	13153	C	T	C	C	C	C	C	C	C	C	T	C
	CP016928	13249	G	A	G	G	G	G	G	G	G	G	A	G
	CP016928	13399	G	A	G	G	G	G	G	G	G	G	A	G	D083_0014	D-alanyl-D-alanine carboxypeptidase	missense_variant c.55G>A p.Ala19Thr
	CP016928	13431	C	T	C	C	C	C	C	C	C	C	T	C	D083_0014	D-alanyl-D-alanine carboxypeptidase	synonymous_variant c.87C>T p.Ala29Ala
	CP016928	13452	T	C	T	T	T	T	T	T	T	T	C	T	D083_0014	D-alanyl-D-alanine carboxypeptidase	synonymous_variant c.108T>C p.Ala36Ala
	CP016928	13557	C	T	C	C	C	C	C	C	C	C	T	C	D083_0014	D-alanyl-D-alanine carboxypeptidase	synonymous_variant c.213C>T p.Gly71Gly
	CP016928	13749	C	T	C	C	C	C	C	C	C	C	T	C	D083_0014	D-alanyl-D-alanine carboxypeptidase	synonymous_variant c.405C>T p.Ser135Ser
	CP016928	13968	C	T	C	C	C	C	C	C	C	C	T	C	D083_0014	D-alanyl-D-alanine carboxypeptidase	synonymous_variant c.624C>T p.Arg208Arg
	CP016928	14127	A	G	A	A	A	A	A	A	A	A	G	A	D083_0014	D-alanyl-D-alanine carboxypeptidase	synonymous_variant c.783_786delAAGTinsGAGC p.263
	CP016928	14130	T	C	T	T	T	T	T	T	T	T	C	T	D083_0014	D-alanyl-D-alanine carboxypeptidase	synonymous_variant c.783_786delAAGTinsGAGC p.263
	CP016928	14188	G	A	G	G	G	G	G	G	G	G	A	G	D083_0014	D-alanyl-D-alanine carboxypeptidase	missense_variant c.844G>A p.Asp282Asn
	CP016928	14252	C	A	C	C	C	C	C	C	C	C	A	C	D083_0014	D-alanyl-D-alanine carboxypeptidase	missense_variant c.908C>A p.Ala303Glu
	CP016928	14415	G	A	G	G	G	G	G	G	G	G	A	G	D083_0014	D-alanyl-D-alanine carboxypeptidase	synonymous_variant c.1071G>A p.Val357Val
	CP016928	14671	T	C	T	T	T	T	T	T	T	T	C	T	D083_0015	Deoxyribose operon repressor, DeoR family	synonymous_variant c.663A>G p.Ala221Ala
	CP016928	14929	A	G	A	A	A	A	A	A	A	A	G	A	D083_0015	Deoxyribose operon repressor, DeoR family	synonymous_variant c.405T>C p.Gly135Gly
	CP016928	15670	T	C	T	T	T	T	T	T	T	T	C	T
	CP016928	15738	T	C	T	T	T	T	T	T	T	T	C	T
	CP016928	15806	A	G	A	A	A	A	A	A	A	A	G	A
	CP016928	15979	G	A	G	G	G	G	G	G	G	G	A	G	D083_0018	TrkA, Potassium channel-family protein	synonymous_variant c.1455C>T p.Gly485Gly
	CP016928	16045	C	T	C	C	C	C	C	C	C	C	T	C	D083_0018	TrkA, Potassium channel-family protein	synonymous_variant c.1389G>A p.Leu463Leu
	CP016928	17014	G	A	G	G	G	G	G	G	G	G	A	G	D083_0018	TrkA, Potassium channel-family protein	synonymous_variant c.420C>T p.Gly140Gly
	CP016928	17050	T	C	T	T	T	T	T	T	T	T	C	T	D083_0018	TrkA, Potassium channel-family protein	synonymous_variant c.384A>G p.Pro128Pro
	CP016928	17625	A	G	A	A	A	A	A	A	A	A	G	A
	CP016928	17665	T	C	T	T	T	T	T	T	T	T	C	T	D083_0019	hypothetical protein	missense_variant c.23T>C p.Ile8Thr
	CP016928	17877	G	A	G	G	G	G	G	G	G	G	A	G	D083_0020	Inner membrane protein	start_lost c.3G>A p.Val1?
	CP016928	18168	C	T	C	C	C	C	C	C	C	C	T	C	D083_0020	Inner membrane protein	synonymous_variant c.294C>T p.Gly98Gly
	CP016928	18262	G	A	G	G	G	G	G	G	G	G	A	G
	CP016928	18281	G	C	G	G	G	G	G	G	G	G	C	G
	CP016928	18359	A	G	A	A	A	A	A	A	A	A	G	A	D083_0021	hypothetical protein	missense_variant c.19A>G p.Met7Val
	CP016928	18896	C	T	C	C	C	C	C	C	C	C	T	C
	CP016928	18996	A	T	A	A	A	A	A	A	A	A	T	A	D083_0023	Oxygen-insensitive NADPH nitroreductase	missense_variant c.73A>T p.Ser25Cys
	CP016928	19736	C	T	C	C	C	C	C	C	C	C	T	C	D083_0023	Oxygen-insensitive NADPH nitroreductase	synonymous_variant c.813C>T p.Arg271Arg
	CP016928	19759	T	G	T	T	T	T	T	T	T	T	G	T	D083_0023	Oxygen-insensitive NADPH nitroreductase	missense_variant c.836T>G p.Leu279Arg
	CP016928	19922	C	T	C	C	C	C	C	C	C	C	T	C	D083_0024	Ribosomal protein S6 glutaminyl transferase	synonymous_variant c.126C>T p.Asn42Asn
	CP016928	19959	C	T	C	C	C	C	C	C	C	C	T	C	D083_0024	Ribosomal protein S6 glutaminyl transferase	synonymous_variant c.163C>T p.Leu55Leu
	CP016928	19976	A	G	A	A	A	A	A	A	A	A	G	A	D083_0024	Ribosomal protein S6 glutaminyl transferase	synonymous_variant c.180A>G p.Ala60Ala
	CP016928	20252	A	G	A	A	A	A	A	A	A	A	G	A	D083_0024	Ribosomal protein S6 glutaminyl transferase	synonymous_variant c.456A>G p.Val152Val
	CP016928	20378	C	T	C	C	C	C	C	C	C	C	T	C	D083_0024	Ribosomal protein S6 glutaminyl transferase	synonymous_variant c.582C>T p.Gly194Gly
	CP016928	20390	C	A	C	C	C	C	C	C	C	C	A	C	D083_0024	Ribosomal protein S6 glutaminyl transferase	synonymous_variant c.594C>A p.Val198Val
	CP016928	20474	G	A	G	G	G	G	G	G	G	G	A	G	D083_0024	Ribosomal protein S6 glutaminyl transferase	synonymous_variant c.678G>A p.Thr226Thr
	CP016928	20696	T	G	T	T	T	T	T	T	T	T	G	T	D083_0024	Ribosomal protein S6 glutaminyl transferase	synonymous_variant c.900T>G p.Gly300Gly
	CP016928	21266	G	T	G	G	G	G	G	G	G	G	T	G	D083_0025	putative sensory transduction regulator	missense_variant c.447G>T p.Leu149Phe
	CP016928	22473	C	A	C	C	C	C	C	C	C	C	A	C	D083_0026	Putrescine ABC transporter putrescine-binding protein PotF	missense_variant c.768C>A p.Asp256Glu
	CP016928	22485	C	T	C	C	C	C	C	C	C	C	T	C	D083_0026	Putrescine ABC transporter putrescine-binding protein PotF	synonymous_variant c.780_783delCGTGinsTGTA p.262
	CP016928	22488	G	A	G	G	G	G	G	G	G	G	A	G	D083_0026	Putrescine ABC transporter putrescine-binding protein PotF	synonymous_variant c.780_783delCGTGinsTGTA p.262
	CP016928	22832	C	T	C	C	C	C	C	C	C	C	T	C
	CP016928	22900	C	T	C	C	C	C	C	C	C	C	T	C
	CP016928	22913	C	T	C	C	C	C	C	C	C	C	T	C
	CP016928	23016	T	C	T	T	T	T	T	T	T	T	C	T	D083_0027	Putrescine transport ATP-binding protein PotG	synonymous_variant c.84T>C p.Ser28Ser
	CP016928	23070	G	A	G	G	G	G	G	G	G	G	A	G	D083_0027	Putrescine transport ATP-binding protein PotG	synonymous_variant c.138G>A p.Glu46Glu
	CP016928	23103	C	T	C	C	C	C	C	C	C	C	T	C	D083_0027	Putrescine transport ATP-binding protein PotG	synonymous_variant c.171C>T p.Gly57Gly
	CP016928	23121	T	C	T	T	T	T	T	T	T	T	C	T	D083_0027	Putrescine transport ATP-binding protein PotG	synonymous_variant c.189T>C p.Arg63Arg
	CP016928	23169	C	T	C	C	C	C	C	C	C	C	T	C	D083_0027	Putrescine transport ATP-binding protein PotG	synonymous_variant c.237C>T p.Asp79Asp
	CP016928	23421	C	T	C	C	C	C	C	C	C	C	T	C	D083_0027	Putrescine transport ATP-binding protein PotG	synonymous_variant c.489C>T p.Ser163Ser
	CP016928	23466	T	C	T	T	T	T	T	T	T	T	C	T	D083_0027	Putrescine transport ATP-binding protein PotG	synonymous_variant c.534T>C p.Gly178Gly
	CP016928	23682	C	T	C	C	C	C	C	C	C	C	T	C	D083_0027	Putrescine transport ATP-binding protein PotG	synonymous_variant c.750C>T p.Ile250Ile
	CP016928	23715	T	A	T	T	T	T	T	T	T	T	A	T	D083_0027	Putrescine transport ATP-binding protein PotG	synonymous_variant c.783T>A p.Thr261Thr
	CP016928	23781	C	G	C	C	C	C	C	C	C	C	G	C	D083_0027	Putrescine transport ATP-binding protein PotG	synonymous_variant c.849C>G p.Ser283Ser
	CP016928	24114	G	A	G	G	G	G	G	G	G	G	A	G	D083_0028	Putrescine transport system permease protein PotH	missense_variant c.34G>A p.Gly12Ser
	CP016928	24132	C	T	C	C	C	C	C	C	C	C	T	C	D083_0028	Putrescine transport system permease protein PotH	synonymous_variant c.52C>T p.Leu18Leu
	CP016928	24171	C	T	C	C	C	C	C	C	C	C	T	C	D083_0028	Putrescine transport system permease protein PotH	missense_variant c.91C>T p.Arg31Cys
	CP016928	24257	A	G	A	A	A	A	A	A	A	A	G	A	D083_0028	Putrescine transport system permease protein PotH	synonymous_variant c.177A>G p.Ala59Ala
	CP016928	24291	C	T	C	C	C	C	C	C	C	C	T	C	D083_0028	Putrescine transport system permease protein PotH	synonymous_variant c.211C>T p.Leu71Leu
	CP016928	24344	T	C	T	T	T	T	T	T	T	T	C	T	D083_0028	Putrescine transport system permease protein PotH	synonymous_variant c.264T>C p.Tyr88Tyr
	CP016928	24362	C	T	C	C	C	C	C	C	C	C	T	C	D083_0028	Putrescine transport system permease protein PotH	synonymous_variant c.282C>T p.Asp94Asp
	CP016928	24413	G	T	G	G	G	G	G	G	G	G	T	G	D083_0028	Putrescine transport system permease protein PotH	synonymous_variant c.333G>T p.Ser111Ser
	CP016928	24419	G	A	G	G	G	G	G	G	G	G	A	G	D083_0028	Putrescine transport system permease protein PotH	synonymous_variant c.339G>A p.Leu113Leu
	CP016928	24437	A	G	A	A	A	A	A	A	A	A	G	A	D083_0028	Putrescine transport system permease protein PotH	synonymous_variant c.357A>G p.Gly119Gly
	CP016928	24498	C	T	C	C	C	C	C	C	C	C	T	C	D083_0028	Putrescine transport system permease protein PotH	synonymous_variant c.418C>T p.Leu140Leu
	CP016928	24572	C	T	C	C	C	C	C	C	C	C	T	C	D083_0028	Putrescine transport system permease protein PotH	synonymous_variant c.492C>T p.Gly164Gly
	CP016928	24626	C	T	C	C	C	C	C	C	C	C	T	C	D083_0028	Putrescine transport system permease protein PotH	synonymous_variant c.546C>T p.Ile182Ile
	CP016928	24647	A	G	A	A	A	A	A	A	A	A	G	A	D083_0028	Putrescine transport system permease protein PotH	synonymous_variant c.567A>G p.Val189Val
	CP016928	24710	C	T	C	C	C	C	C	C	C	C	T	C	D083_0028	Putrescine transport system permease protein PotH	synonymous_variant c.630C>T p.Thr210Thr
	CP016928	24776	C	T	C	C	C	C	C	C	C	C	T	C	D083_0028	Putrescine transport system permease protein PotH	synonymous_variant c.696C>T p.Phe232Phe
	CP016928	24812	C	T	C	C	C	C	C	C	C	C	T	C	D083_0028	Putrescine transport system permease protein PotH	synonymous_variant c.732C>T p.Ile244Ile
	CP016928	25199	T	C	T	T	T	T	T	T	T	T	C	T	D083_0029	Putrescine transport system permease protein PotI	synonymous_variant c.163T>C p.Leu55Leu
	CP016928	25285	A	G	A	A	A	A	A	A	A	A	G	A	D083_0029	Putrescine transport system permease protein PotI	synonymous_variant c.249_253delAACGTinsGACGC p.86
	CP016928	25289	T	C	T	T	T	T	T	T	T	T	C	T	D083_0029	Putrescine transport system permease protein PotI	synonymous_variant c.249_253delAACGTinsGACGC p.86
	CP016928	25393	A	G	A	A	A	A	A	A	A	A	G	A	D083_0029	Putrescine transport system permease protein PotI	synonymous_variant c.357A>G p.Leu119Leu
	CP016928	25400	T	C	T	T	T	T	T	T	T	T	C	T	D083_0029	Putrescine transport system permease protein PotI	synonymous_variant c.364T>C p.Leu122Leu
	CP016928	25570	T	C	T	T	T	T	T	T	T	T	C	T	D083_0029	Putrescine transport system permease protein PotI	synonymous_variant c.534T>C p.Gly178Gly
	CP016928	26465	T	G	T	T	T	T	T	T	T	T	G	T
	CP016928	26596	T	C	T	T	T	T	T	T	T	T	C	T	D083_0031	23S rRNA (Uracil-5-) -methyltransferase rumB	missense_variant c.29T>C p.Leu10Ser
	CP016928	26685	T	C	T	T	T	T	T	T	T	T	C	T	D083_0031	23S rRNA (Uracil-5-) -methyltransferase rumB	missense_variant c.118T>C p.Ser40Pro
	CP016928	26852	T	G	T	T	T	T	T	T	T	T	G	T	D083_0031	23S rRNA (Uracil-5-) -methyltransferase rumB	synonymous_variant c.285T>G p.Ala95Ala
	CP016928	27030	C	T	C	C	C	C	C	C	C	C	T	C	D083_0031	23S rRNA (Uracil-5-) -methyltransferase rumB	synonymous_variant c.463C>T p.Leu155Leu
	CP016928	27046	A	G	A	A	A	A	A	A	A	A	G	A	D083_0031	23S rRNA (Uracil-5-) -methyltransferase rumB	missense_variant c.479A>G p.Gln160Arg
	CP016928	27056	A	G	A	A	A	A	A	A	A	A	G	A	D083_0031	23S rRNA (Uracil-5-) -methyltransferase rumB	synonymous_variant c.489A>G p.Pro163Pro
	CP016928	27116	A	G	A	A	A	A	A	A	A	A	G	A	D083_0031	23S rRNA (Uracil-5-) -methyltransferase rumB	synonymous_variant c.549A>G p.Glu183Glu
	CP016928	27140	A	G	A	A	A	A	A	A	A	A	G	A	D083_0031	23S rRNA (Uracil-5-) -methyltransferase rumB	synonymous_variant c.573A>G p.Ala191Ala
	CP016928	27253	C	T	C	C	C	C	C	C	C	C	T	C	D083_0031	23S rRNA (Uracil-5-) -methyltransferase rumB	missense_variant c.686C>T p.Ala229Val
	CP016928	27258	A	G	A	A	A	A	A	A	A	A	G	A	D083_0031	23S rRNA (Uracil-5-) -methyltransferase rumB	missense_variant c.691A>G p.Thr231Ala
	CP016928	27327	T	C	T	T	T	T	T	T	T	T	C	T	D083_0031	23S rRNA (Uracil-5-) -methyltransferase rumB	missense_variant c.760_768delTCGGATACGinsCCTGACACA p.Ser254Pro
	CP016928	27329	G	T	G	G	G	G	G	G	G	G	T	G	D083_0031	23S rRNA (Uracil-5-) -methyltransferase rumB	missense_variant c.760_768delTCGGATACGinsCCTGACACA p.Ser254Pro
	CP016928	27332	T	C	T	T	T	T	T	T	T	T	C	T	D083_0031	23S rRNA (Uracil-5-) -methyltransferase rumB	missense_variant c.760_768delTCGGATACGinsCCTGACACA p.Ser254Pro
	CP016928	27335	G	A	G	G	G	G	G	G	G	G	A	G	D083_0031	23S rRNA (Uracil-5-) -methyltransferase rumB	missense_variant c.760_768delTCGGATACGinsCCTGACACA p.Ser254Pro
	CP016928	27425	T	C	T	T	T	T	T	T	T	T	C	T	D083_0031	23S rRNA (Uracil-5-) -methyltransferase rumB	synonymous_variant c.858T>C p.Ala286Ala
	CP016928	27539	G	A	G	G	G	G	G	G	G	G	A	G	D083_0031	23S rRNA (Uracil-5-) -methyltransferase rumB	missense_variant c.972G>A p.Met324Ile
	CP016928	27731	C	T	C	C	C	C	C	C	C	C	T	C	D083_0032	permease of the major facilitator superfamily	missense_variant c.1190G>A p.Arg397His
	CP016928	27742	G	A	G	G	G	G	G	G	G	G	A	G	D083_0032	permease of the major facilitator superfamily	synonymous_variant c.1179C>T p.Ser393Ser
	CP016928	27823	T	G	T	T	T	T	T	T	T	T	G	T	D083_0032	permease of the major facilitator superfamily	synonymous_variant c.1098A>C p.Val366Val
	CP016928	28399	A	G	A	A	A	A	A	A	A	A	G	A	D083_0032	permease of the major facilitator superfamily	synonymous_variant c.522T>C p.Phe174Phe
	CP016928	28504	C	T	C	C	C	C	C	C	C	C	T	C	D083_0032	permease of the major facilitator superfamily	synonymous_variant c.417G>A p.Ala139Ala
	CP016928	28576	C	T	C	C	C	C	C	C	C	C	T	C	D083_0032	permease of the major facilitator superfamily	synonymous_variant c.345G>A p.Val115Val
	CP016928	28585	G	T	G	G	G	G	G	G	G	G	T	G	D083_0032	permease of the major facilitator superfamily	synonymous_variant c.336C>A p.Leu112Leu
	CP016928	28837	C	T	C	C	C	C	C	C	C	C	T	C	D083_0032	permease of the major facilitator superfamily	synonymous_variant c.84G>A p.Ser28Ser
	CP016928	29197	G	A	G	G	G	G	G	G	G	G	A	G	D083_0033	Arginine ABC transporter, periplasmic arginine-binding protein ArtJ	synonymous_variant c.639_645delCGTGCGCinsGGTACGT p.216
	CP016928	29200	C	T	C	C	C	C	C	C	C	C	T	C	D083_0033	Arginine ABC transporter, periplasmic arginine-binding protein ArtJ	synonymous_variant c.639_645delCGTGCGCinsGGTACGT p.216
	CP016928	29203	G	C	G	G	G	G	G	G	G	G	C	G	D083_0033	Arginine ABC transporter, periplasmic arginine-binding protein ArtJ	synonymous_variant c.639_645delCGTGCGCinsGGTACGT p.216
	CP016928	29266	A	G	A	A	A	A	A	A	A	A	G	A	D083_0033	Arginine ABC transporter, periplasmic arginine-binding protein ArtJ	synonymous_variant c.576T>C p.Asp192Asp
	CP016928	29374	A	G	A	A	A	A	A	A	A	A	G	A	D083_0033	Arginine ABC transporter, periplasmic arginine-binding protein ArtJ	synonymous_variant c.468T>C p.Val156Val
	CP016928	29626	C	T	C	C	C	C	C	C	C	C	T	C	D083_0033	Arginine ABC transporter, periplasmic arginine-binding protein ArtJ	synonymous_variant c.216G>A p.Gln72Gln
	CP016928	29911	C	T	C	C	C	C	C	C	C	C	T	C
	CP016928	30401	A	G	A	A	A	A	A	A	A	A	G	A	D083_0034	Arginine ABC transporter, permease protein ArtM	synonymous_variant c.387T>C p.Gly129Gly
	CP016928	30500	G	A	G	G	G	G	G	G	G	G	A	G	D083_0034	Arginine ABC transporter, permease protein ArtM	synonymous_variant c.288C>T p.Ser96Ser
	CP016928	30533	A	G	A	A	A	A	A	A	A	A	G	A	D083_0034	Arginine ABC transporter, permease protein ArtM	synonymous_variant c.255T>C p.Asn85Asn
	CP016928	30539	C	T	C	C	C	C	C	C	C	C	T	C	D083_0034	Arginine ABC transporter, permease protein ArtM	synonymous_variant c.249G>A p.Leu83Leu
	CP016928	30548	A	G	A	A	A	A	A	A	A	A	G	A	D083_0034	Arginine ABC transporter, permease protein ArtM	missense_variant c.238_240delATTinsGTC p.Ile80Val
	CP016928	30550	T	C	T	T	T	T	T	T	T	T	C	T	D083_0034	Arginine ABC transporter, permease protein ArtM	missense_variant c.238_240delATTinsGTC p.Ile80Val
	CP016928	30743	G	A	G	G	G	G	G	G	G	G	A	G	D083_0034	Arginine ABC transporter, permease protein ArtM	synonymous_variant c.45C>T p.Ser15Ser
	CP016928	30843	C	T	C	C	C	C	C	C	C	C	T	C	D083_0035	Arginine ABC transporter, permease protein ArtQ	missense_variant c.661G>A p.Ala221Thr
	CP016928	30850	C	T	C	C	C	C	C	C	C	C	T	C	D083_0035	Arginine ABC transporter, permease protein ArtQ	synonymous_variant c.654G>A p.Leu218Leu
	CP016928	31072	G	A	G	G	G	G	G	G	G	G	A	G	D083_0035	Arginine ABC transporter, permease protein ArtQ	synonymous_variant c.432C>T p.Ser144Ser
	CP016928	31083	G	A	G	G	G	G	G	G	G	G	A	G	D083_0035	Arginine ABC transporter, permease protein ArtQ	synonymous_variant c.421C>T p.Leu141Leu
	CP016928	31123	C	T	C	C	C	C	C	C	C	C	T	C	D083_0035	Arginine ABC transporter, permease protein ArtQ	synonymous_variant c.381G>A p.Leu127Leu
	CP016928	31221	T	C	T	T	T	T	T	T	T	T	C	T	D083_0035	Arginine ABC transporter, permease protein ArtQ	missense_variant c.283A>G p.Thr95Ala
	CP016928	31681	T	C	T	T	T	T	T	T	T	T	C	T	D083_0036	Arginine ABC transporter, periplasmic arginine-binding protein ArtI	synonymous_variant c.570A>G p.Ser190Ser
	CP016928	31777	G	A	G	G	G	G	G	G	G	G	A	G	D083_0036	Arginine ABC transporter, periplasmic arginine-binding protein ArtI	synonymous_variant c.474C>T p.Asn158Asn
	CP016928	32029	G	A	G	G	G	G	G	G	G	G	A	G	D083_0036	Arginine ABC transporter, periplasmic arginine-binding protein ArtI	synonymous_variant c.222C>T p.Pro74Pro
	CP016928	32697	T	C	T	T	T	T	T	T	T	T	C	T	D083_0037	Arginine ABC transporter, ATP-binding protein ArtP	synonymous_variant c.321A>G p.Gln107Gln
	CP016928	32796	G	A	G	G	G	G	G	G	G	G	A	G	D083_0037	Arginine ABC transporter, ATP-binding protein ArtP	synonymous_variant c.222C>T p.Asp74Asp
	CP016928	32808	A	G	A	A	A	A	A	A	A	A	G	A	D083_0037	Arginine ABC transporter, ATP-binding protein ArtP	synonymous_variant c.210T>C p.Gly70Gly
	CP016928	32856	T	C	T	T	T	T	T	T	T	T	C	T	D083_0037	Arginine ABC transporter, ATP-binding protein ArtP	synonymous_variant c.162A>G p.Val54Val
	CP016928	32868	C	T	C	C	C	C	C	C	C	C	T	C	D083_0037	Arginine ABC transporter, ATP-binding protein ArtP	synonymous_variant c.150G>A p.Ser50Ser
	CP016928	32943	C	T	C	C	C	C	C	C	C	C	T	C	D083_0037	Arginine ABC transporter, ATP-binding protein ArtP	synonymous_variant c.75G>A p.Leu25Leu
	CP016928	33271	G	A	G	G	G	G	G	G	G	G	A	G
	CP016928	33291	T	G	T	T	T	T	T	T	T	T	G	T
	CP016928	33316	A	C	A	A	A	A	A	A	A	A	C	A
	CP016928	33467	A	C	A	A	A	A	A	A	A	A	C	A	D083_0038	hypothetical protein	synonymous_variant c.117A>C p.Ile39Ile
	CP016928	33563	A	G	A	A	A	A	A	A	A	A	G	A	D083_0038	hypothetical protein	synonymous_variant c.213A>G p.Glu71Glu
	CP016928	33585	A	G	A	A	A	A	A	A	A	A	G	A	D083_0038	hypothetical protein	missense_variant c.235A>G p.Ser79Gly
	CP016928	33665	G	T	G	G	G	G	G	G	G	G	T	G	D083_0038	hypothetical protein	missense_variant c.315_316delGCinsTG p.Arg106Gly
	CP016928	33666	C	G	C	C	C	C	C	C	C	C	G	C	D083_0038	hypothetical protein	missense_variant c.315_316delGCinsTG p.Arg106Gly
	CP016928	33728	T	C	T	T	T	T	T	T	T	T	C	T	D083_0039	N-acetylmuramoyl-L-alanine amidase	synonymous_variant c.55_58delTTGTinsCTGC p.21
	CP016928	33731	T	C	T	T	T	T	T	T	T	T	C	T	D083_0039	N-acetylmuramoyl-L-alanine amidase	synonymous_variant c.55_58delTTGTinsCTGC p.21
	CP016928	33784	G	C	G	G	G	G	G	G	G	G	C	G	D083_0039	N-acetylmuramoyl-L-alanine amidase	synonymous_variant c.111G>C p.Leu37Leu
	CP016928	33862	C	G	C	C	C	C	C	C	C	C	G	C	D083_0039	N-acetylmuramoyl-L-alanine amidase	missense_variant c.189C>G p.Asp63Glu
	CP016928	33907	C	T	C	C	C	C	C	C	C	C	T	C	D083_0039	N-acetylmuramoyl-L-alanine amidase	synonymous_variant c.234C>T p.Tyr78Tyr
	CP016928	34057	C	T	C	C	C	C	C	C	C	C	T	C	D083_0039	N-acetylmuramoyl-L-alanine amidase	synonymous_variant c.384C>T p.Asn128Asn
	CP016928	34090	T	C	T	T	T	T	T	T	T	T	C	T	D083_0039	N-acetylmuramoyl-L-alanine amidase	synonymous_variant c.417T>C p.Arg139Arg
	CP016928	34162	T	C	T	T	T	T	T	T	T	T	C	T	D083_0039	N-acetylmuramoyl-L-alanine amidase	synonymous_variant c.489T>C p.His163His
	CP016928	34192	C	T	C	C	C	C	C	C	C	C	T	C	D083_0039	N-acetylmuramoyl-L-alanine amidase	synonymous_variant c.519C>T p.His173His
	CP016928	34264	T	C	T	T	T	T	T	T	T	T	C	T	D083_0039	N-acetylmuramoyl-L-alanine amidase	synonymous_variant c.591_594delTATTinsCATC p.199
	CP016928	34267	T	C	T	T	T	T	T	T	T	T	C	T	D083_0039	N-acetylmuramoyl-L-alanine amidase	synonymous_variant c.591_594delTATTinsCATC p.199
	CP016928	34297	T	C	T	T	T	T	T	T	T	T	C	T	D083_0039	N-acetylmuramoyl-L-alanine amidase	synonymous_variant c.624T>C p.Arg208Arg
	CP016928	34383	A	G	A	A	A	A	A	A	A	A	G	A	D083_0039	N-acetylmuramoyl-L-alanine amidase	missense_variant c.710_717delACCCAGGCinsGCCCGGAG p.AsnProGly237SerProGlu
	CP016928	34387	A	G	A	A	A	A	A	A	A	A	G	A	D083_0039	N-acetylmuramoyl-L-alanine amidase	missense_variant c.710_717delACCCAGGCinsGCCCGGAG p.AsnProGly237SerProGlu
	CP016928	34389	G	A	G	G	G	G	G	G	G	G	A	G	D083_0039	N-acetylmuramoyl-L-alanine amidase	missense_variant c.710_717delACCCAGGCinsGCCCGGAG p.AsnProGly237SerProGlu
	CP016928	34390	C	G	C	C	C	C	C	C	C	C	G	C	D083_0039	N-acetylmuramoyl-L-alanine amidase	missense_variant c.710_717delACCCAGGCinsGCCCGGAG p.AsnProGly237SerProGlu
	CP016928	34396	C	T	C	C	C	C	C	C	C	C	T	C	D083_0039	N-acetylmuramoyl-L-alanine amidase	missense_variant c.723_727delCGCGCinsTGCGA p.Arg243Ser
	CP016928	34400	C	A	C	C	C	C	C	C	C	C	A	C	D083_0039	N-acetylmuramoyl-L-alanine amidase	missense_variant c.723_727delCGCGCinsTGCGA p.Arg243Ser
	CP016928	34537	A	G	A	A	A	A	A	A	A	A	G	A	D083_0039	N-acetylmuramoyl-L-alanine amidase	synonymous_variant c.864A>G p.Ala288Ala
	CP016928	34597	T	G	T	T	T	T	T	T	T	T	G	T	D083_0040	hypothetical protein	missense_variant c.1459A>C p.Ser487Arg
	CP016928	34634	T	C	T	T	T	T	T	T	T	T	C	T	D083_0040	hypothetical protein	synonymous_variant c.1422A>G p.Leu474Leu
	CP016928	34733	A	G	A	A	A	A	A	A	A	A	G	A	D083_0040	hypothetical protein	synonymous_variant c.1323T>C p.His441His
	CP016928	34853	G	T	G	G	G	G	G	G	G	G	T	G	D083_0040	hypothetical protein	synonymous_variant c.1203C>A p.Val401Val
	CP016928	34889	C	T	C	C	C	C	C	C	C	C	T	C	D083_0040	hypothetical protein	synonymous_variant c.1167G>A p.Glu389Glu
	CP016928	34919	G	A	G	G	G	G	G	G	G	G	A	G	D083_0040	hypothetical protein	synonymous_variant c.1137C>T p.Tyr379Tyr
	CP016928	35003	G	A	G	G	G	G	G	G	G	G	A	G	D083_0040	hypothetical protein	synonymous_variant c.1053C>T p.Gly351Gly
	CP016928	35072	C	T	C	C	C	C	C	C	C	C	T	C	D083_0040	hypothetical protein	synonymous_variant c.984G>A p.Lys328Lys
	CP016928	35097	T	C	T	T	T	T	T	T	T	T	C	T	D083_0040	hypothetical protein	missense_variant c.959A>G p.Gln320Arg
	CP016928	35282	G	A	G	G	G	G	G	G	G	G	A	G	D083_0040	hypothetical protein	synonymous_variant c.774C>T p.Ser258Ser
	CP016928	35351	T	C	T	T	T	T	T	T	T	T	C	T	D083_0040	hypothetical protein	synonymous_variant c.705A>G p.Leu235Leu
	CP016928	35360	G	A	G	G	G	G	G	G	G	G	A	G	D083_0040	hypothetical protein	synonymous_variant c.693_696delTCGCinsCCGT p.233
	CP016928	35363	A	G	A	A	A	A	A	A	A	A	G	A	D083_0040	hypothetical protein	synonymous_variant c.693_696delTCGCinsCCGT p.233
	CP016928	35687	G	T	G	G	G	G	G	G	G	G	T	G	D083_0040	hypothetical protein	synonymous_variant c.369C>A p.Thr123Thr
	CP016928	35753	T	C	T	T	T	T	T	T	T	T	C	T	D083_0040	hypothetical protein	synonymous_variant c.303A>G p.Leu101Leu
	CP016928	36216	G	A	G	G	G	G	G	G	G	G	A	G
	CP016928	36219	T	A	T	T	T	T	T	T	T	T	A	T
	CP016928	36338	C	T	C	C	C	C	C	C	C	C	T	C	D083_0041	NADH oxidoreductase hcr	synonymous_variant c.930G>A p.Thr310Thr
	CP016928	36560	T	C	T	T	T	T	T	T	T	T	C	T	D083_0041	NADH oxidoreductase hcr	synonymous_variant c.708A>G p.Glu236Glu
	CP016928	36573	A	C	A	A	A	A	A	A	A	A	C	A	D083_0041	NADH oxidoreductase hcr	missense_variant c.695T>G p.Leu232Arg
	CP016928	36656	A	G	A	A	A	A	A	A	A	A	G	A	D083_0041	NADH oxidoreductase hcr	missense_variant c.611_612delATinsGC p.Asn204Ser
	CP016928	36657	T	C	T	T	T	T	T	T	T	T	C	T	D083_0041	NADH oxidoreductase hcr	missense_variant c.611_612delATinsGC p.Asn204Ser
	CP016928	37496	C	G	C	C	C	C	C	C	C	C	G	C	D083_0042	Hydroxylamine reductase	synonymous_variant c.1485G>C p.Ala495Ala
	CP016928	38612	A	G	A	A	A	A	A	A	A	A	G	A	D083_0042	Hydroxylamine reductase	synonymous_variant c.369T>C p.Asp123Asp
	CP016928	38888	A	G	A	A	A	A	A	A	A	A	G	A	D083_0042	Hydroxylamine reductase	synonymous_variant c.93T>C p.Thr31Thr
	CP016928	39357	C	T	C	C	C	C	C	C	C	C	T	C	D083_0043	putative ATP-dependent endonuclease of the OLD family, YbjD subgroup	synonymous_variant c.126C>T p.Leu42Leu
	CP016928	39705	G	A	G	G	G	G	G	G	G	G	A	G	D083_0043	putative ATP-dependent endonuclease of the OLD family, YbjD subgroup	synonymous_variant c.474G>A p.Arg158Arg
	CP016928	39738	C	T	C	C	C	C	C	C	C	C	T	C	D083_0043	putative ATP-dependent endonuclease of the OLD family, YbjD subgroup	synonymous_variant c.507C>T p.Arg169Arg
	CP016928	39828	C	T	C	C	C	C	C	C	C	C	T	C	D083_0043	putative ATP-dependent endonuclease of the OLD family, YbjD subgroup	synonymous_variant c.597C>T p.Asn199Asn
	CP016928	39885	G	A	G	G	G	G	G	G	G	G	A	G	D083_0043	putative ATP-dependent endonuclease of the OLD family, YbjD subgroup	synonymous_variant c.654G>A p.Glu218Glu
	CP016928	40446	C	T	C	C	C	C	C	C	C	C	T	C	D083_0043	putative ATP-dependent endonuclease of the OLD family, YbjD subgroup	synonymous_variant c.1215C>T p.Phe405Phe
	CP016928	40620	C	T	C	C	C	C	C	C	C	C	T	C	D083_0043	putative ATP-dependent endonuclease of the OLD family, YbjD subgroup	synonymous_variant c.1389C>T p.Arg463Arg
	CP016928	40683	T	C	T	T	T	T	T	T	T	T	C	T	D083_0043	putative ATP-dependent endonuclease of the OLD family, YbjD subgroup	synonymous_variant c.1452T>C p.Ser484Ser
	CP016928	40722	G	A	G	G	G	G	G	G	G	G	A	G	D083_0043	putative ATP-dependent endonuclease of the OLD family, YbjD subgroup	synonymous_variant c.1491G>A p.Val497Val
	CP016928	40737	C	T	C	C	C	C	C	C	C	C	T	C	D083_0043	putative ATP-dependent endonuclease of the OLD family, YbjD subgroup	synonymous_variant c.1506C>T p.Ala502Ala
	CP016928	40848	C	T	C	C	C	C	C	C	C	C	T	C	D083_0043	putative ATP-dependent endonuclease of the OLD family, YbjD subgroup	synonymous_variant c.1617C>T p.Ser539Ser
	CP016928	40895	T	C	T	T	T	T	T	T	T	T	C	T
	CP016928	40902	T	C	T	T	T	T	T	T	T	T	C	T
	CP016928	41476	A	G	A	A	A	A	A	A	A	A	G	A
	CP016928	41477	G	A	G	G	G	G	G	G	G	G	A	G
	CP016928	41486	T	A	T	T	T	T	T	T	T	T	A	T
	CP016928	41508	T	G	T	T	T	T	T	T	T	T	G	T
	CP016928	41848	C	T	C	C	C	C	C	C	C	C	T	C	D083_0045	ATP-dependent Clp protease adaptor protein ClpS	missense_variant c.257C>T p.Ala86Val
	CP016928	42077	C	G	C	C	C	C	C	C	C	C	G	C	D083_0046	ATP-dependent Clp protease ATP-binding subunit ClpA	missense_variant c.137C>G p.Ala46Gly
	CP016928	42213	T	C	T	T	T	T	T	T	T	T	C	T	D083_0046	ATP-dependent Clp protease ATP-binding subunit ClpA	synonymous_variant c.273T>C p.Ala91Ala
	CP016928	42270	C	T	C	C	C	C	C	C	C	C	T	C	D083_0046	ATP-dependent Clp protease ATP-binding subunit ClpA	synonymous_variant c.330C>T p.Val110Val
	CP016928	42312	A	G	A	A	A	A	A	A	A	A	G	A	D083_0046	ATP-dependent Clp protease ATP-binding subunit ClpA	synonymous_variant c.372A>G p.Leu124Leu
	CP016928	42477	C	A	C	C	C	C	C	C	C	C	A	C	D083_0046	ATP-dependent Clp protease ATP-binding subunit ClpA	synonymous_variant c.537C>A p.Ala179Ala
	CP016928	42486	G	A	G	G	G	G	G	G	G	G	A	G	D083_0046	ATP-dependent Clp protease ATP-binding subunit ClpA	synonymous_variant c.546G>A p.Gly182Gly
	CP016928	42543	G	A	G	G	G	G	G	G	G	G	A	G	D083_0046	ATP-dependent Clp protease ATP-binding subunit ClpA	synonymous_variant c.603G>A p.Leu201Leu
	CP016928	42726	T	C	T	T	T	T	T	T	T	T	C	T	D083_0046	ATP-dependent Clp protease ATP-binding subunit ClpA	synonymous_variant c.786_789delTGAAinsCGAG p.264
	CP016928	42729	A	G	A	A	A	A	A	A	A	A	G	A	D083_0046	ATP-dependent Clp protease ATP-binding subunit ClpA	synonymous_variant c.786_789delTGAAinsCGAG p.264
	CP016928	42795	A	G	A	A	A	A	A	A	A	A	G	A	D083_0046	ATP-dependent Clp protease ATP-binding subunit ClpA	synonymous_variant c.855A>G p.Glu285Glu
	CP016928	42948	G	A	G	G	G	G	G	G	G	G	A	G	D083_0046	ATP-dependent Clp protease ATP-binding subunit ClpA	synonymous_variant c.1008_1011delGGCAinsAGCT p.338
	CP016928	42951	A	T	A	A	A	A	A	A	A	A	T	A	D083_0046	ATP-dependent Clp protease ATP-binding subunit ClpA	synonymous_variant c.1008_1011delGGCAinsAGCT p.338
	CP016928	43068	G	A	G	G	G	G	G	G	G	G	A	G	D083_0046	ATP-dependent Clp protease ATP-binding subunit ClpA	synonymous_variant c.1128G>A p.Ala376Ala
	CP016928	43182	T	C	T	T	T	T	T	T	T	T	C	T	D083_0046	ATP-dependent Clp protease ATP-binding subunit ClpA	synonymous_variant c.1242T>C p.Ser414Ser
	CP016928	43483	T	C	T	T	T	T	T	T	T	T	C	T	D083_0046	ATP-dependent Clp protease ATP-binding subunit ClpA	synonymous_variant c.1543T>C p.Leu515Leu
	CP016928	43524	G	A	G	G	G	G	G	G	G	G	A	G	D083_0046	ATP-dependent Clp protease ATP-binding subunit ClpA	synonymous_variant c.1584G>A p.Thr528Thr
	CP016928	43710	C	A	C	C	C	C	C	C	C	C	A	C	D083_0046	ATP-dependent Clp protease ATP-binding subunit ClpA	synonymous_variant c.1770_1773delCCGCinsACGT p.592
	CP016928	43713	C	T	C	C	C	C	C	C	C	C	T	C	D083_0046	ATP-dependent Clp protease ATP-binding subunit ClpA	synonymous_variant c.1770_1773delCCGCinsACGT p.592
	CP016928	44273	C	T	C	C	C	C	C	C	C	C	T	C
	CP016928	45121	A	G	A	A	A	A	A	A	A	A	G	A	D083_0048	Leucyl/phenylalanyl-tRNA--protein transferase	synonymous_variant c.372T>C p.His124His
	CP016928	45326	T	A	T	T	T	T	T	T	T	T	A	T	D083_0048	Leucyl/phenylalanyl-tRNA--protein transferase	missense_variant c.167A>T p.Asn56Ile
	CP016928	45414	A	G	A	A	A	A	A	A	A	A	G	A	D083_0048	Leucyl/phenylalanyl-tRNA--protein transferase	synonymous_variant c.79T>C p.Leu27Leu
	CP016928	45541	T	C	T	T	T	T	T	T	T	T	C	T	D083_0049	Transport ATP-binding protein CydC	synonymous_variant c.1704A>G p.Leu568Leu
	CP016928	45565	A	G	A	A	A	A	A	A	A	A	G	A	D083_0049	Transport ATP-binding protein CydC	synonymous_variant c.1680T>C p.Gly560Gly
	CP016928	45721	T	G	T	T	T	T	T	T	T	T	G	T	D083_0049	Transport ATP-binding protein CydC	synonymous_variant c.1524A>C p.Thr508Thr
	CP016928	45751	T	C	T	T	T	T	T	T	T	T	C	T	D083_0049	Transport ATP-binding protein CydC	synonymous_variant c.1494A>G p.Pro498Pro
	CP016928	45808	A	T	A	A	A	A	A	A	A	A	T	A	D083_0049	Transport ATP-binding protein CydC	synonymous_variant c.1437T>A p.Arg479Arg
	CP016928	45865	C	T	C	C	C	C	C	C	C	C	T	C	D083_0049	Transport ATP-binding protein CydC	synonymous_variant c.1380G>A p.Gly460Gly
	CP016928	45895	C	T	C	C	C	C	C	C	C	C	T	C	D083_0049	Transport ATP-binding protein CydC	synonymous_variant c.1350G>A p.Glu450Glu
	CP016928	45901	A	G	A	A	A	A	A	A	A	A	G	A	D083_0049	Transport ATP-binding protein CydC	synonymous_variant c.1344T>C p.Ser448Ser
	CP016928	45913	G	A	G	G	G	G	G	G	G	G	A	G	D083_0049	Transport ATP-binding protein CydC	synonymous_variant c.1332C>T p.Ala444Ala
	CP016928	45994	A	C	A	A	A	A	A	A	A	A	C	A	D083_0049	Transport ATP-binding protein CydC	synonymous_variant c.1251T>G p.Thr417Thr
	CP016928	46135	C	A	C	C	C	C	C	C	C	C	A	C	D083_0049	Transport ATP-binding protein CydC	synonymous_variant c.1110G>T p.Ala370Ala
	CP016928	46424	C	G	C	C	C	C	C	C	C	C	G	C	D083_0049	Transport ATP-binding protein CydC	missense_variant c.821G>C p.Gly274Ala
	CP016928	46870	C	T	C	C	C	C	C	C	C	C	T	C	D083_0049	Transport ATP-binding protein CydC	synonymous_variant c.375G>A p.Leu125Leu
	CP016928	46882	A	C	A	A	A	A	A	A	A	A	C	A	D083_0049	Transport ATP-binding protein CydC	synonymous_variant c.363T>G p.Arg121Arg
	CP016928	46906	T	C	T	T	T	T	T	T	T	T	C	T	D083_0049	Transport ATP-binding protein CydC	synonymous_variant c.339A>G p.Ala113Ala
	CP016928	46960	G	A	G	G	G	G	G	G	G	G	A	G	D083_0049	Transport ATP-binding protein CydC	synonymous_variant c.285C>T p.Phe95Phe
	CP016928	47026	C	G	C	C	C	C	C	C	C	C	G	C	D083_0049	Transport ATP-binding protein CydC	synonymous_variant c.219G>C p.Arg73Arg
	CP016928	47068	C	T	C	C	C	C	C	C	C	C	T	C	D083_0049	Transport ATP-binding protein CydC	synonymous_variant c.177G>A p.Gly59Gly
	CP016928	47119	T	C	T	T	T	T	T	T	T	T	C	T	D083_0049	Transport ATP-binding protein CydC	synonymous_variant c.126A>G p.Leu42Leu
	CP016928	47417	C	G	C	C	C	C	C	C	C	C	G	C	D083_0050	Transport ATP-binding protein CydD	synonymous_variant c.1596G>C p.Ser532Ser
	CP016928	47450	C	T	C	C	C	C	C	C	C	C	T	C	D083_0050	Transport ATP-binding protein CydD	synonymous_variant c.1563G>A p.Glu521Glu
	CP016928	47474	G	A	G	G	G	G	G	G	G	G	A	G	D083_0050	Transport ATP-binding protein CydD	synonymous_variant c.1539C>T p.Ser513Ser
	CP016928	47567	G	T	G	G	G	G	G	G	G	G	T	G	D083_0050	Transport ATP-binding protein CydD	synonymous_variant c.1446C>A p.Gly482Gly
	CP016928	47577	T	A	T	T	T	T	T	T	T	T	A	T	D083_0050	Transport ATP-binding protein CydD	missense_variant c.1436A>T p.Gln479Leu
	CP016928	47604	T	A	T	T	T	T	T	T	T	T	A	T	D083_0050	Transport ATP-binding protein CydD	missense_variant c.1409A>T p.Gln470Leu
	CP016928	47735	A	G	A	A	A	A	A	A	A	A	G	A	D083_0050	Transport ATP-binding protein CydD	synonymous_variant c.1278T>C p.Ser426Ser
	CP016928	47761	G	A	G	G	G	G	G	G	G	G	A	G	D083_0050	Transport ATP-binding protein CydD	missense_variant c.1252C>T p.Pro418Ser
	CP016928	47774	T	G	T	T	T	T	T	T	T	T	G	T	D083_0050	Transport ATP-binding protein CydD	synonymous_variant c.1239A>C p.Leu413Leu
	CP016928	47795	T	C	T	T	T	T	T	T	T	T	C	T	D083_0050	Transport ATP-binding protein CydD	synonymous_variant c.1218A>G p.Leu406Leu
	CP016928	47915	G	A	G	G	G	G	G	G	G	G	A	G	D083_0050	Transport ATP-binding protein CydD	synonymous_variant c.1098C>T p.Ala366Ala
	CP016928	48047	T	C	T	T	T	T	T	T	T	T	C	T	D083_0050	Transport ATP-binding protein CydD	synonymous_variant c.966A>G p.Glu322Glu
	CP016928	48284	C	T	C	C	C	C	C	C	C	C	T	C	D083_0050	Transport ATP-binding protein CydD	synonymous_variant c.729G>A p.Leu243Leu
	CP016928	48311	T	C	T	T	T	T	T	T	T	T	C	T	D083_0050	Transport ATP-binding protein CydD	synonymous_variant c.702A>G p.Gln234Gln
	CP016928	48338	A	G	A	A	A	A	A	A	A	A	G	A	D083_0050	Transport ATP-binding protein CydD	synonymous_variant c.675T>C p.Thr225Thr
	CP016928	48383	C	A	C	C	C	C	C	C	C	C	A	C	D083_0050	Transport ATP-binding protein CydD	synonymous_variant c.630G>T p.Arg210Arg
	CP016928	48443	G	A	G	G	G	G	G	G	G	G	A	G	D083_0050	Transport ATP-binding protein CydD	synonymous_variant c.570C>T p.Ala190Ala
	CP016928	48455	A	G	A	A	A	A	A	A	A	A	G	A	D083_0050	Transport ATP-binding protein CydD	synonymous_variant c.558T>C p.Gly186Gly
	CP016928	48539	T	C	T	T	T	T	T	T	T	T	C	T	D083_0050	Transport ATP-binding protein CydD	synonymous_variant c.474A>G p.Val158Val
	CP016928	48700	G	T	G	G	G	G	G	G	G	G	T	G	D083_0050	Transport ATP-binding protein CydD	synonymous_variant c.313C>A p.Arg105Arg
	CP016928	48805	C	T	C	C	C	C	C	C	C	C	T	C	D083_0050	Transport ATP-binding protein CydD	missense_variant c.204_208delGCTGGinsACTGA p.Ala70Thr
	CP016928	48809	C	T	C	C	C	C	C	C	C	C	T	C	D083_0050	Transport ATP-binding protein CydD	missense_variant c.204_208delGCTGGinsACTGA p.Ala70Thr
	CP016928	48857	T	C	T	T	T	T	T	T	T	T	C	T	D083_0050	Transport ATP-binding protein CydD	synonymous_variant c.156A>G p.Leu52Leu
	CP016928	49032	G	A	G	G	G	G	G	G	G	G	A	G
	CP016928	49047	T	G	T	T	T	T	T	T	T	T	G	T
	CP016928	49311	A	G	A	A	A	A	A	A	A	A	G	A	D083_0051	Thioredoxin reductase	synonymous_variant c.885T>C p.Ala295Ala
	CP016928	49571	T	C	T	T	T	T	T	T	T	T	C	T	D083_0051	Thioredoxin reductase	missense_variant c.625A>G p.Asn209Asp
	CP016928	49586	T	G	T	T	T	T	T	T	T	T	G	T	D083_0051	Thioredoxin reductase	missense_variant c.610A>C p.Thr204Pro
	CP016928	50227	G	A	G	G	G	G	G	G	G	G	A	G
	CP016928	50330	A	C	A	A	A	A	A	A	A	A	C	A
	CP016928	50512	G	A	G	G	G	G	G	G	G	G	A	G
	CP016928	50932	C	T	C	C	C	C	C	C	C	C	T	C	D083_0052	Leucine-responsive regulatory protein, regulator for leucine (or lrp) regulon	synonymous_variant c.234C>T p.Val78Val
	CP016928	51209	A	G	A	A	A	A	A	A	A	A	G	A
	CP016928	51340	C	A	C	C	C	C	C	C	C	C	A	C	D083_0053	Cell division protein FtsK	missense_variant c.30C>A p.Asp10Glu
	CP016928	51484	G	A	G	G	G	G	G	G	G	G	A	G	D083_0053	Cell division protein FtsK	synonymous_variant c.174G>A p.Glu58Glu
	CP016928	51599	G	A	G	G	G	G	G	G	G	G	A	G	D083_0053	Cell division protein FtsK	missense_variant c.289G>A p.Val97Ile
	CP016928	51619	G	A	G	G	G	G	G	G	G	G	A	G	D083_0053	Cell division protein FtsK	synonymous_variant c.309G>A p.Gln103Gln
	CP016928	51977	T	C	T	T	T	T	T	T	T	T	C	T	D083_0053	Cell division protein FtsK	missense_variant c.667T>C p.Ser223Pro
	CP016928	52144	G	A	G	G	G	G	G	G	G	G	A	G	D083_0053	Cell division protein FtsK	missense_variant c.834G>A p.Met278Ile
	CP016928	52290	C	T	C	C	C	C	C	C	C	C	T	C	D083_0053	Cell division protein FtsK	missense_variant c.980C>T p.Ala327Val
	CP016928	52322	T	C	T	T	T	T	T	T	T	T	C	T	D083_0053	Cell division protein FtsK	missense_variant c.1012_1013delTCinsCT p.Ser338Leu
	CP016928	52323	C	T	C	C	C	C	C	C	C	C	T	C	D083_0053	Cell division protein FtsK	missense_variant c.1012_1013delTCinsCT p.Ser338Leu
	CP016928	52429	G	T	G	G	G	G	G	G	G	G	T	G	D083_0053	Cell division protein FtsK	synonymous_variant c.1119G>T p.Pro373Pro
	CP016928	53196	A	C	A	A	A	A	A	A	A	A	C	A	D083_0053	Cell division protein FtsK	missense_variant c.1886A>C p.Gln629Pro
	CP016928	53416	C	T	C	C	C	C	C	C	C	C	T	C	D083_0053	Cell division protein FtsK	synonymous_variant c.2106C>T p.Asp702Asp
	CP016928	53509	A	G	A	A	A	A	A	A	A	A	G	A	D083_0053	Cell division protein FtsK	synonymous_variant c.2199A>G p.Pro733Pro
	CP016928	53527	A	G	A	A	A	A	A	A	A	A	G	A	D083_0053	Cell division protein FtsK	synonymous_variant c.2217A>G p.Glu739Glu
	CP016928	53539	G	A	G	G	G	G	G	G	G	G	A	G	D083_0053	Cell division protein FtsK	synonymous_variant c.2229G>A p.Ala743Ala
	CP016928	53650	C	T	C	C	C	C	C	C	C	C	T	C	D083_0053	Cell division protein FtsK	synonymous_variant c.2340C>T p.Gly780Gly
	CP016928	53665	T	C	T	T	T	T	T	T	T	T	C	T	D083_0053	Cell division protein FtsK	synonymous_variant c.2355T>C p.Asn785Asn
	CP016928	53687	T	C	T	T	T	T	T	T	T	T	C	T	D083_0053	Cell division protein FtsK	synonymous_variant c.2377T>C p.Leu793Leu
	CP016928	53854	T	C	T	T	T	T	T	T	T	T	C	T	D083_0053	Cell division protein FtsK	synonymous_variant c.2544T>C p.Ala848Ala
	CP016928	53938	G	A	G	G	G	G	G	G	G	G	A	G	D083_0053	Cell division protein FtsK	synonymous_variant c.2628G>A p.Val876Val
	CP016928	54173	C	T	C	C	C	C	C	C	C	C	T	C	D083_0053	Cell division protein FtsK	synonymous_variant c.2863C>T p.Leu955Leu
	CP016928	54292	G	T	G	G	G	G	G	G	G	G	T	G	D083_0053	Cell division protein FtsK	synonymous_variant c.2982G>T p.Gly994Gly
	CP016928	54706	G	A	G	G	G	G	G	G	G	G	A	G	D083_0053	Cell division protein FtsK	synonymous_variant c.3396G>A p.Gly1132Gly
	CP016928	54847	G	A	G	G	G	G	G	G	G	G	A	G
	CP016928	54981	A	G	A	A	A	A	A	A	A	A	G	A
	CP016928	55720	G	A	G	G	G	G	G	G	G	G	A	G	D083_0055	Holliday junction DNA helicase	synonymous_variant c.63G>A p.Arg21Arg
	CP016928	55786	T	C	T	T	T	T	T	T	T	T	C	T	D083_0055	Holliday junction DNA helicase	synonymous_variant c.129T>C p.Arg43Arg
	CP016928	55852	G	A	G	G	G	G	G	G	G	G	A	G	D083_0055	Holliday junction DNA helicase	synonymous_variant c.195G>A p.Thr65Thr
	CP016928	55957	A	G	A	A	A	A	A	A	A	A	G	A	D083_0055	Holliday junction DNA helicase	synonymous_variant c.300A>G p.Gln100Gln
	CP016928	55969	T	C	T	T	T	T	T	T	T	T	C	T	D083_0055	Holliday junction DNA helicase	synonymous_variant c.312T>C p.Ala104Ala
	CP016928	55981	T	C	T	T	T	T	T	T	T	T	C	T	D083_0055	Holliday junction DNA helicase	synonymous_variant c.324T>C p.Thr108Thr
	CP016928	56032	T	C	T	T	T	T	T	T	T	T	C	T	D083_0055	Holliday junction DNA helicase	synonymous_variant c.375T>C p.Ala125Ala
	CP016928	56236	G	A	G	G	G	G	G	G	G	G	A	G	D083_0055	Holliday junction DNA helicase	synonymous_variant c.579_582delGGATinsAGAC p.195
	CP016928	56239	T	C	T	T	T	T	T	T	T	T	C	T	D083_0055	Holliday junction DNA helicase	synonymous_variant c.579_582delGGATinsAGAC p.195
	CP016928	56551	C	T	C	C	C	C	C	C	C	C	T	C	D083_0055	Holliday junction DNA helicase	synonymous_variant c.894C>T p.Ile298Ile
	CP016928	56709	C	G	C	C	C	C	C	C	C	C	G	C	D083_0055	Holliday junction DNA helicase	missense_variant c.1052C>G p.Thr351Ser
	CP016928	56716	C	T	C	C	C	C	C	C	C	C	T	C	D083_0055	Holliday junction DNA helicase	synonymous_variant c.1059C>T p.Phe353Phe
	CP016928	57734	G	A	G	G	G	G	G	G	G	G	A	G	D083_0056	Seryl-tRNA synthetase	synonymous_variant c.627G>A p.Gly209Gly
	CP016928	57824	G	A	G	G	G	G	G	G	G	G	A	G	D083_0056	Seryl-tRNA synthetase	synonymous_variant c.717G>A p.Ala239Ala
	CP016928	57956	T	C	T	T	T	T	T	T	T	T	C	T	D083_0056	Seryl-tRNA synthetase	synonymous_variant c.849T>C p.Ile283Ile
	CP016928	58070	G	A	G	G	G	G	G	G	G	G	A	G	D083_0056	Seryl-tRNA synthetase	synonymous_variant c.963_966delGCTGinsACTT p.323
	CP016928	58073	G	T	G	G	G	G	G	G	G	G	T	G	D083_0056	Seryl-tRNA synthetase	synonymous_variant c.963_966delGCTGinsACTT p.323
	CP016928	58100	C	T	C	C	C	C	C	C	C	C	T	C	D083_0056	Seryl-tRNA synthetase	synonymous_variant c.993C>T p.Ser331Ser
	CP016928	58118	T	C	T	T	T	T	T	T	T	T	C	T	D083_0056	Seryl-tRNA synthetase	synonymous_variant c.1011_1014delTGCCinsCGCT p.339
	CP016928	58121	C	T	C	C	C	C	C	C	C	C	T	C	D083_0056	Seryl-tRNA synthetase	synonymous_variant c.1011_1014delTGCCinsCGCT p.339
	CP016928	58336	C	T	C	C	C	C	C	C	C	C	T	C	D083_0056	Seryl-tRNA synthetase	missense_variant c.1229C>T p.Ala410Val
	CP016928	58349	C	T	C	C	C	C	C	C	C	C	T	C	D083_0056	Seryl-tRNA synthetase	synonymous_variant c.1242C>T p.Ile414Ile
	CP016928	58365	T	C	T	T	T	T	T	T	T	T	C	T	D083_0056	Seryl-tRNA synthetase	synonymous_variant c.1258_1263delTTACGCinsCTGCGT p.422
	CP016928	58367	A	G	A	A	A	A	A	A	A	A	G	A	D083_0056	Seryl-tRNA synthetase	synonymous_variant c.1258_1263delTTACGCinsCTGCGT p.422
	CP016928	58370	C	T	C	C	C	C	C	C	C	C	T	C	D083_0056	Seryl-tRNA synthetase	synonymous_variant c.1258_1263delTTACGCinsCTGCGT p.422
	CP016928	58487	C	A	C	C	C	C	C	C	C	C	A	C
	CP016928	58565	A	C	A	A	A	A	A	A	A	A	C	A
	CP016928	58705	C	A	C	C	C	C	C	C	C	C	A	C	D083_0057	Putative oxidoreductase component of anaerobic dehydrogenase	missense_variant c.10C>A p.His4Asn
	CP016928	58797	G	A	G	G	G	G	G	G	G	G	A	G	D083_0057	Putative oxidoreductase component of anaerobic dehydrogenase	synonymous_variant c.102G>A p.Arg34Arg
	CP016928	58848	C	G	C	C	C	C	C	C	C	C	G	C	D083_0057	Putative oxidoreductase component of anaerobic dehydrogenase	synonymous_variant c.153C>G p.Ala51Ala
	CP016928	58876	C	T	C	C	C	C	C	C	C	C	T	C	D083_0057	Putative oxidoreductase component of anaerobic dehydrogenase	synonymous_variant c.181C>T p.Leu61Leu
	CP016928	58950	A	G	A	A	A	A	A	A	A	A	G	A	D083_0057	Putative oxidoreductase component of anaerobic dehydrogenase	synonymous_variant c.255A>G p.Ala85Ala
	CP016928	59046	G	A	G	G	G	G	G	G	G	G	A	G	D083_0057	Putative oxidoreductase component of anaerobic dehydrogenase	synonymous_variant c.351G>A p.Glu117Glu
	CP016928	59082	T	C	T	T	T	T	T	T	T	T	C	T	D083_0057	Putative oxidoreductase component of anaerobic dehydrogenase	synonymous_variant c.387T>C p.Ile129Ile
	CP016928	59103	G	A	G	G	G	G	G	G	G	G	A	G	D083_0057	Putative oxidoreductase component of anaerobic dehydrogenase	synonymous_variant c.408G>A p.Ala136Ala
	CP016928	59274	C	T	C	C	C	C	C	C	C	C	T	C	D083_0057	Putative oxidoreductase component of anaerobic dehydrogenase	synonymous_variant c.579C>T p.Phe193Phe
	CP016928	59555	G	T	G	G	G	G	G	G	G	G	T	G	D083_0058	Glutathione S-transferase	missense_variant c.558C>A p.Asp186Glu
	CP016928	59642	T	C	T	T	T	T	T	T	T	T	C	T	D083_0058	Glutathione S-transferase	synonymous_variant c.471A>G p.Ala157Ala
	CP016928	59647	C	T	C	C	C	C	C	C	C	C	T	C	D083_0058	Glutathione S-transferase	missense_variant c.466G>A p.Ala156Thr
	CP016928	59676	A	G	A	A	A	A	A	A	A	A	G	A	D083_0058	Glutathione S-transferase	missense_variant c.437T>C p.Phe146Ser
	CP016928	59684	A	G	A	A	A	A	A	A	A	A	G	A	D083_0058	Glutathione S-transferase	synonymous_variant c.429T>C p.Ala143Ala
	CP016928	59693	T	C	T	T	T	T	T	T	T	T	C	T	D083_0058	Glutathione S-transferase	synonymous_variant c.420A>G p.Glu140Glu
	CP016928	60129	A	G	A	A	A	A	A	A	A	A	G	A
	CP016928	60192	G	T	G	G	G	G	G	G	G	G	T	G
	CP016928	60214	C	A	C	C	C	C	C	C	C	C	A	C
	CP016928	60232	T	C	T	T	T	T	T	T	T	T	C	T	D083_0059	Thioredoxin-like protein	synonymous_variant c.630A>G p.Val210Val
	CP016928	60250	A	G	A	A	A	A	A	A	A	A	G	A	D083_0059	Thioredoxin-like protein	synonymous_variant c.612T>C p.Asp204Asp
	CP016928	60526	C	T	C	C	C	C	C	C	C	C	T	C	D083_0059	Thioredoxin-like protein	synonymous_variant c.336G>A p.Glu112Glu
	CP016928	60541	C	T	C	C	C	C	C	C	C	C	T	C	D083_0059	Thioredoxin-like protein	synonymous_variant c.321G>A p.Gly107Gly
	CP016928	60934	C	T	C	C	C	C	C	C	C	C	T	C
	CP016928	61192	A	C	A	A	A	A	A	A	A	A	C	A	D083_0060	Metallo-beta-lactamase superfamily protein	missense_variant c.834T>G p.Asp278Glu
	CP016928	61313	G	T	G	G	G	G	G	G	G	G	T	G	D083_0060	Metallo-beta-lactamase superfamily protein	missense_variant c.713C>A p.Ala238Asp
	CP016928	61741	A	G	A	A	A	A	A	A	A	A	G	A	D083_0060	Metallo-beta-lactamase superfamily protein	synonymous_variant c.285T>C p.Ala95Ala
	CP016928	61897	G	A	G	G	G	G	G	G	G	G	A	G	D083_0060	Metallo-beta-lactamase superfamily protein	synonymous_variant c.129C>T p.Thr43Thr
	CP016928	62203	T	C	T	T	T	T	T	T	T	T	C	T	D083_0061	LysR-family transcriptional regulator	synonymous_variant c.76T>C p.Leu26Leu
	CP016928	62469	A	G	A	A	A	A	A	A	A	A	G	A	D083_0061	LysR-family transcriptional regulator	synonymous_variant c.342A>G p.Leu114Leu
	CP016928	62565	T	C	T	T	T	T	T	T	T	T	C	T	D083_0061	LysR-family transcriptional regulator	synonymous_variant c.438_441delTCAAinsCCAG p.148
	CP016928	62568	A	G	A	A	A	A	A	A	A	A	G	A	D083_0061	LysR-family transcriptional regulator	synonymous_variant c.438_441delTCAAinsCCAG p.148
	CP016928	62622	C	T	C	C	C	C	C	C	C	C	T	C	D083_0061	LysR-family transcriptional regulator	synonymous_variant c.495C>T p.Cys165Cys
	CP016928	62736	A	T	A	A	A	A	A	A	A	A	T	A	D083_0061	LysR-family transcriptional regulator	synonymous_variant c.609A>T p.Arg203Arg
	CP016928	62853	C	T	C	C	C	C	C	C	C	C	T	C	D083_0061	LysR-family transcriptional regulator	synonymous_variant c.726C>T p.Val242Val
	CP016928	63452	T	A	T	T	T	T	T	T	T	T	A	T	D083_0062	putative MFS-type transporter protein YcaD	missense_variant c.286T>A p.Cys96Ser
	CP016928	63555	G	A	G	G	G	G	G	G	G	G	A	G	D083_0062	putative MFS-type transporter protein YcaD	missense_variant c.389G>A p.Arg130Gln
	CP016928	63649	A	G	A	A	A	A	A	A	A	A	G	A	D083_0062	putative MFS-type transporter protein YcaD	synonymous_variant c.483A>G p.Leu161Leu
	CP016928	63656	C	T	C	C	C	C	C	C	C	C	T	C	D083_0062	putative MFS-type transporter protein YcaD	synonymous_variant c.490C>T p.Leu164Leu
	CP016928	64177	C	T	C	C	C	C	C	C	C	C	T	C	D083_0062	putative MFS-type transporter protein YcaD	synonymous_variant c.1011C>T p.Cys337Cys
	CP016928	64336	C	T	C	C	C	C	C	C	C	C	T	C
	CP016928	65339	T	G	T	T	T	T	T	T	T	T	G	T
	CP016928	65416	C	T	C	C	C	C	C	C	C	C	T	C
	CP016928	65673	T	C	T	T	T	T	T	T	T	T	C	T	D083_0064	hypothetical protein	synonymous_variant c.111A>G p.Pro37Pro
	CP016928	65794	A	T	A	A	A	A	A	A	A	A	T	A
	CP016928	65909	A	G	A	A	A	A	A	A	A	A	G	A	D083_0065	Pyruvate formate-lyase activating enzyme	synonymous_variant c.660T>C p.Asp220Asp
	CP016928	65966	A	T	A	A	A	A	A	A	A	A	T	A	D083_0065	Pyruvate formate-lyase activating enzyme	synonymous_variant c.603T>A p.Pro201Pro
	CP016928	66002	T	C	T	T	T	T	T	T	T	T	C	T	D083_0065	Pyruvate formate-lyase activating enzyme	synonymous_variant c.567A>G p.Lys189Lys
	CP016928	66011	T	C	T	T	T	T	T	T	T	T	C	T	D083_0065	Pyruvate formate-lyase activating enzyme	synonymous_variant c.558A>G p.Glu186Glu
	CP016928	66032	A	G	A	A	A	A	A	A	A	A	G	A	D083_0065	Pyruvate formate-lyase activating enzyme	synonymous_variant c.537T>C p.Ala179Ala
	CP016928	66053	A	G	A	A	A	A	A	A	A	A	G	A	D083_0065	Pyruvate formate-lyase activating enzyme	synonymous_variant c.516T>C p.Pro172Pro
	CP016928	67049	G	A	G	G	G	G	G	G	G	G	A	G	D083_0067	Pyruvate formate-lyase	synonymous_variant c.2109C>T p.Gly703Gly
	CP016928	67163	A	G	A	A	A	A	A	A	A	A	G	A	D083_0067	Pyruvate formate-lyase	synonymous_variant c.1995T>C p.Ser665Ser
	CP016928	67169	A	G	A	A	A	A	A	A	A	A	G	A	D083_0067	Pyruvate formate-lyase	synonymous_variant c.1989T>C p.Gly663Gly
	CP016928	67181	A	G	A	A	A	A	A	A	A	A	G	A	D083_0067	Pyruvate formate-lyase	synonymous_variant c.1977T>C p.Tyr659Tyr
	CP016928	67205	G	A	G	G	G	G	G	G	G	G	A	G	D083_0067	Pyruvate formate-lyase	synonymous_variant c.1950_1953delTTCCinsCTCT p.652
	CP016928	67208	A	G	A	A	A	A	A	A	A	A	G	A	D083_0067	Pyruvate formate-lyase	synonymous_variant c.1950_1953delTTCCinsCTCT p.652
	CP016928	67226	G	A	G	G	G	G	G	G	G	G	A	G	D083_0067	Pyruvate formate-lyase	synonymous_variant c.1932C>T p.Gly644Gly
	CP016928	67724	T	A	T	T	T	T	T	T	T	T	A	T	D083_0067	Pyruvate formate-lyase	missense_variant c.1434A>T p.Glu478Asp
	CP016928	67765	G	C	G	G	G	G	G	G	G	G	C	G	D083_0067	Pyruvate formate-lyase	missense_variant c.1393C>G p.Pro465Ala
	CP016928	67781	C	T	C	C	C	C	C	C	C	C	T	C	D083_0067	Pyruvate formate-lyase	synonymous_variant c.1377G>A p.Val459Val
	CP016928	67795	A	G	A	A	A	A	A	A	A	A	G	A	D083_0067	Pyruvate formate-lyase	synonymous_variant c.1363T>C p.Leu455Leu
	CP016928	67952	G	A	G	G	G	G	G	G	G	G	A	G	D083_0067	Pyruvate formate-lyase	synonymous_variant c.1206C>T p.Asn402Asn
	CP016928	67973	G	T	G	G	G	G	G	G	G	G	T	G	D083_0067	Pyruvate formate-lyase	synonymous_variant c.1185C>A p.Thr395Thr
	CP016928	67994	A	G	A	A	A	A	A	A	A	A	G	A	D083_0067	Pyruvate formate-lyase	synonymous_variant c.1164T>C p.Ala388Ala
	CP016928	68081	A	G	A	A	A	A	A	A	A	A	G	A	D083_0067	Pyruvate formate-lyase	synonymous_variant c.1077T>C p.Asn359Asn
	CP016928	68198	A	C	A	A	A	A	A	A	A	A	C	A	D083_0067	Pyruvate formate-lyase	synonymous_variant c.960T>G p.Arg320Arg
	CP016928	68203	A	G	A	A	A	A	A	A	A	A	G	A	D083_0067	Pyruvate formate-lyase	synonymous_variant c.955T>C p.Leu319Leu
	CP016928	68419	T	C	T	T	T	T	T	T	T	T	C	T	D083_0067	Pyruvate formate-lyase	missense_variant c.739A>G p.Ser247Gly
	CP016928	68468	C	A	C	C	C	C	C	C	C	C	A	C	D083_0067	Pyruvate formate-lyase	synonymous_variant c.690G>T p.Ala230Ala
	CP016928	69495	G	A	G	G	G	G	G	G	G	G	A	G	D083_0068	Formate efflux transporter	synonymous_variant c.577C>T p.Leu193Leu
	CP016928	69517	G	A	G	G	G	G	G	G	G	G	A	G	D083_0068	Formate efflux transporter	synonymous_variant c.555C>T p.Gly185Gly
	CP016928	69709	A	G	A	A	A	A	A	A	A	A	G	A	D083_0068	Formate efflux transporter	synonymous_variant c.363T>C p.Asn121Asn
	CP016928	71034	T	C	T	T	T	T	T	T	T	T	C	T	D083_0070	hypothetical protein	synonymous_variant c.1296A>G p.Gln432Gln
	CP016928	71163	G	C	G	G	G	G	G	G	G	G	C	G	D083_0070	hypothetical protein	synonymous_variant c.1167C>G p.Gly389Gly
	CP016928	71178	A	G	A	A	A	A	A	A	A	A	G	A	D083_0070	hypothetical protein	synonymous_variant c.1152T>C p.Arg384Arg
	CP016928	71331	G	A	G	G	G	G	G	G	G	G	A	G	D083_0070	hypothetical protein	synonymous_variant c.999C>T p.Asp333Asp
	CP016928	71433	A	G	A	A	A	A	A	A	A	A	G	A	D083_0070	hypothetical protein	synonymous_variant c.897T>C p.Asp299Asp
	CP016928	71583	A	G	A	A	A	A	A	A	A	A	G	A	D083_0070	hypothetical protein	synonymous_variant c.747T>C p.Ala249Ala
	CP016928	71655	C	T	C	C	C	C	C	C	C	C	T	C	D083_0070	hypothetical protein	synonymous_variant c.675G>A p.Ser225Ser
	CP016928	71838	C	T	C	C	C	C	C	C	C	C	T	C	D083_0070	hypothetical protein	synonymous_variant c.492G>A p.Gln164Gln
	CP016928	72138	G	T	G	G	G	G	G	G	G	G	T	G	D083_0070	hypothetical protein	synonymous_variant c.192C>A p.Thr64Thr
	CP016928	72345	T	G	T	T	T	T	T	T	T	T	G	T
	CP016928	72416	C	T	C	C	C	C	C	C	C	C	T	C
	CP016928	72448	C	A	C	C	C	C	C	C	C	C	A	C
	CP016928	72499	A	G	A	A	A	A	A	A	A	A	G	A
	CP016928	73006	A	G	A	A	A	A	A	A	A	A	G	A	D083_0071	Phosphoserine aminotransferase	missense_variant c.412A>G p.Thr138Ala
	CP016928	73191	C	A	C	C	C	C	C	C	C	C	A	C	D083_0071	Phosphoserine aminotransferase	synonymous_variant c.597C>A p.Val199Val
	CP016928	73215	G	T	G	G	G	G	G	G	G	G	T	G	D083_0071	Phosphoserine aminotransferase	synonymous_variant c.621G>T p.Val207Val
	CP016928	73234	T	C	T	T	T	T	T	T	T	T	C	T	D083_0071	Phosphoserine aminotransferase	missense_variant c.640T>C p.Phe214Leu
	CP016928	73279	G	A	G	G	G	G	G	G	G	G	A	G	D083_0071	Phosphoserine aminotransferase	missense_variant c.685G>A p.Val229Ile
	CP016928	73320	G	C	G	G	G	G	G	G	G	G	C	G	D083_0071	Phosphoserine aminotransferase	synonymous_variant c.726G>C p.Thr242Thr
	CP016928	73357	C	T	C	C	C	C	C	C	C	C	T	C	D083_0071	Phosphoserine aminotransferase	synonymous_variant c.763C>T p.Leu255Leu
	CP016928	73512	T	C	T	T	T	T	T	T	T	T	C	T	D083_0071	Phosphoserine aminotransferase	synonymous_variant c.918T>C p.Ala306Ala
	CP016928	73542	T	C	T	T	T	T	T	T	T	T	C	T	D083_0071	Phosphoserine aminotransferase	synonymous_variant c.948T>C p.Ala316Ala
	CP016928	73669	C	T	C	C	C	C	C	C	C	C	T	C	D083_0071	Phosphoserine aminotransferase	missense_variant c.1075C>T p.Arg359Cys
	CP016928	73914	T	C	T	T	T	T	T	T	T	T	C	T	D083_0072	5-Enolpyruvylshikimate-3-phosphate synthase	synonymous_variant c.153T>C p.Ser51Ser
	CP016928	74022	T	G	T	T	T	T	T	T	T	T	G	T	D083_0072	5-Enolpyruvylshikimate-3-phosphate synthase	synonymous_variant c.261T>G p.Thr87Thr
	CP016928	74073	C	T	C	C	C	C	C	C	C	C	T	C	D083_0072	5-Enolpyruvylshikimate-3-phosphate synthase	synonymous_variant c.312C>T p.Arg104Arg
	CP016928	74224	T	T	T	T	T	T	T	T	T	C	T	T	D083_0072	5-Enolpyruvylshikimate-3-phosphate synthase	synonymous_variant c.463T>C p.Leu155Leu
	CP016928	74477	A	G	A	A	A	A	A	A	A	A	G	A	D083_0072	5-Enolpyruvylshikimate-3-phosphate synthase	missense_variant c.716A>G p.Glu239Gly
	CP016928	74544	T	C	T	T	T	T	T	T	T	T	C	T	D083_0072	5-Enolpyruvylshikimate-3-phosphate synthase	synonymous_variant c.783T>C p.Gly261Gly
	CP016928	74646	T	C	T	T	T	T	T	T	T	T	C	T	D083_0072	5-Enolpyruvylshikimate-3-phosphate synthase	synonymous_variant c.885T>C p.Asp295Asp
	CP016928	74652	C	T	C	C	C	C	C	C	C	C	T	C	D083_0072	5-Enolpyruvylshikimate-3-phosphate synthase	synonymous_variant c.891C>T p.Tyr297Tyr
	CP016928	75043	C	T	C	C	C	C	C	C	C	C	T	C	D083_0072	5-Enolpyruvylshikimate-3-phosphate synthase	synonymous_variant c.1282C>T p.Leu428Leu
	CP016928	75873	A	G	A	A	A	A	A	A	A	A	G	A	D083_0073	Cytidylate kinase	synonymous_variant c.585A>G p.Pro195Pro
	CP016928	75878	T	C	T	T	T	T	T	T	T	T	C	T	D083_0073	Cytidylate kinase	missense_variant c.590T>C p.Leu197Pro
	CP016928	75903	G	A	G	G	G	G	G	G	G	G	A	G	D083_0073	Cytidylate kinase	synonymous_variant c.615G>A p.Thr205Thr
	CP016928	77090	G	A	G	G	G	G	G	G	G	G	A	G	D083_0074	SSU ribosomal protein S1p	synonymous_variant c.1050G>A p.Glu350Glu
	CP016928	77702	T	T	T	T	T	T	T	T	T	C	T	T	D083_0074	SSU ribosomal protein S1p	synonymous_variant c.1662T>C p.Asn554Asn
	CP016928	77714	C	C	C	C	C	C	C	C	C	G	C	C	D083_0074	SSU ribosomal protein S1p	synonymous_variant c.1674C>G p.Ala558Ala
	CP016928	77720	T	T	T	T	T	T	T	T	T	G	T	T	D083_0074	SSU ribosomal protein S1p	synonymous_variant c.1680T>G p.Ala560Ala
	CP016928	77787	T	G	T	T	T	T	T	T	T	T	G	T
	CP016928	78228	C	T	C	C	C	C	C	C	C	C	T	C
	CP016928	78312	G	A	G	G	G	G	G	G	G	G	A	G
	CP016928	78440	C	A	C	C	C	C	C	C	C	C	A	C
	CP016928	78442	A	C	A	A	A	A	A	A	A	A	C	A
	CP016928	78488	C	T	C	C	C	C	C	C	C	C	T	C
	CP016928	78771	T	A	T	T	T	T	T	T	T	T	A	T	D083_0076	hypothetical protein	synonymous_variant c.207T>A p.Ser69Ser
	CP016928	78794	A	G	A	A	A	A	A	A	A	A	G	A	D083_0076	hypothetical protein	missense_variant c.230A>G p.Asp77Gly
	CP016928	78915	G	A	G	G	G	G	G	G	G	G	A	G	D083_0076	hypothetical protein	synonymous_variant c.351G>A p.Val117Val
	CP016928	78924	C	T	C	C	C	C	C	C	C	C	T	C	D083_0076	hypothetical protein	synonymous_variant c.360C>T p.Ile120Ile
	CP016928	78993	A	G	A	A	A	A	A	A	A	A	G	A	D083_0076	hypothetical protein	synonymous_variant c.429A>G p.Val143Val
	CP016928	79353	C	G	C	C	C	C	C	C	C	C	G	C	D083_0076	hypothetical protein	missense_variant c.789C>G p.Asn263Lys
	CP016928	79492	T	C	T	T	T	T	T	T	T	T	C	T	D083_0076	hypothetical protein	synonymous_variant c.928T>C p.Leu310Leu
	CP016928	79548	C	T	C	C	C	C	C	C	C	C	T	C	D083_0076	hypothetical protein	synonymous_variant c.984_987delCGTGinsTGTA p.330
	CP016928	79551	G	A	G	G	G	G	G	G	G	G	A	G	D083_0076	hypothetical protein	synonymous_variant c.984_987delCGTGinsTGTA p.330
	CP016928	79860	T	C	T	T	T	T	T	T	T	T	C	T	D083_0076	hypothetical protein	synonymous_variant c.1296T>C p.Ala432Ala
	CP016928	80163	T	C	T	T	T	T	T	T	T	T	C	T	D083_0076	hypothetical protein	synonymous_variant c.1599T>C p.Ser533Ser
	CP016928	80220	A	G	A	A	A	A	A	A	A	A	G	A	D083_0076	hypothetical protein	synonymous_variant c.1656A>G p.Glu552Glu
	CP016928	80238	A	G	A	A	A	A	A	A	A	A	G	A	D083_0076	hypothetical protein	synonymous_variant c.1674A>G p.Glu558Glu
	CP016928	81501	A	G	A	A	A	A	A	A	A	A	G	A	D083_0078	Phosphoribosyl-AMP cyclohydrolase / Phosphoribosyl-ATP pyrophosphatase	synonymous_variant c.592T>C p.Leu198Leu
	CP016928	81681	A	G	A	A	A	A	A	A	A	A	G	A	D083_0078	Phosphoribosyl-AMP cyclohydrolase / Phosphoribosyl-ATP pyrophosphatase	missense_variant c.408_412delACAGTinsCAAGC p.Gln137Lys
	CP016928	81684	G	T	G	G	G	G	G	G	G	G	T	G	D083_0078	Phosphoribosyl-AMP cyclohydrolase / Phosphoribosyl-ATP pyrophosphatase	missense_variant c.408_412delACAGTinsCAAGC p.Gln137Lys
	CP016928	81685	T	G	T	T	T	T	T	T	T	T	G	T	D083_0078	Phosphoribosyl-AMP cyclohydrolase / Phosphoribosyl-ATP pyrophosphatase	missense_variant c.408_412delACAGTinsCAAGC p.Gln137Lys
	CP016928	81796	C	G	C	C	C	C	C	C	C	C	G	C	D083_0078	Phosphoribosyl-AMP cyclohydrolase / Phosphoribosyl-ATP pyrophosphatase	synonymous_variant c.294_297delCCTGinsTCTC p.100
	CP016928	81799	G	A	G	G	G	G	G	G	G	G	A	G	D083_0078	Phosphoribosyl-AMP cyclohydrolase / Phosphoribosyl-ATP pyrophosphatase	synonymous_variant c.294_297delCCTGinsTCTC p.100
	CP016928	81925	G	A	G	G	G	G	G	G	G	G	A	G	D083_0078	Phosphoribosyl-AMP cyclohydrolase / Phosphoribosyl-ATP pyrophosphatase	synonymous_variant c.168C>T p.Arg56Arg
	CP016928	82030	A	G	A	A	A	A	A	A	A	A	G	A	D083_0078	Phosphoribosyl-AMP cyclohydrolase / Phosphoribosyl-ATP pyrophosphatase	synonymous_variant c.63T>C p.Ala21Ala
	CP016928	82193	C	T	C	C	C	C	C	C	C	C	T	C	D083_0079	Imidazole glycerol phosphate synthase cyclase subunit	missense_variant c.670G>A p.Gly224Arg
	CP016928	82374	T	C	T	T	T	T	T	T	T	T	C	T	D083_0079	Imidazole glycerol phosphate synthase cyclase subunit	synonymous_variant c.489A>G p.Val163Val
	CP016928	82410	A	G	A	A	A	A	A	A	A	A	G	A	D083_0079	Imidazole glycerol phosphate synthase cyclase subunit	synonymous_variant c.453T>C p.Arg151Arg
	CP016928	82548	T	C	T	T	T	T	T	T	T	T	C	T	D083_0079	Imidazole glycerol phosphate synthase cyclase subunit	synonymous_variant c.315A>G p.Pro105Pro
	CP016928	82731	A	G	A	A	A	A	A	A	A	A	G	A	D083_0079	Imidazole glycerol phosphate synthase cyclase subunit	synonymous_variant c.132T>C p.Ala44Ala
	CP016928	82943	G	A	G	G	G	G	G	G	G	G	A	G	D083_0080	Phosphoribosylformimino-5-aminoimidazole carboxamide ribotide isomerase	synonymous_variant c.639C>T p.Ala213Ala
	CP016928	83488	G	A	G	G	G	G	G	G	G	G	A	G	D083_0080	Phosphoribosylformimino-5-aminoimidazole carboxamide ribotide isomerase	synonymous_variant c.93_94delACinsGT p.33
	CP016928	83489	T	C	T	T	T	T	T	T	T	T	C	T	D083_0080	Phosphoribosylformimino-5-aminoimidazole carboxamide ribotide isomerase	synonymous_variant c.93_94delACinsGT p.33
	CP016928	83807	C	T	C	C	C	C	C	C	C	C	T	C	D083_0081	Imidazole glycerol phosphate synthase amidotransferase subunit	synonymous_variant c.372G>A p.Gln124Gln
	CP016928	83867	T	C	T	T	T	T	T	T	T	T	C	T	D083_0081	Imidazole glycerol phosphate synthase amidotransferase subunit	synonymous_variant c.312A>G p.Val104Val
	CP016928	83876	C	T	C	C	C	C	C	C	C	C	T	C	D083_0081	Imidazole glycerol phosphate synthase amidotransferase subunit	synonymous_variant c.303G>A p.Thr101Thr
	CP016928	83908	C	T	C	C	C	C	C	C	C	C	T	C	D083_0081	Imidazole glycerol phosphate synthase amidotransferase subunit	missense_variant c.271G>A p.Gly91Ser
	CP016928	83993	T	C	T	T	T	T	T	T	T	T	C	T	D083_0081	Imidazole glycerol phosphate synthase amidotransferase subunit	synonymous_variant c.186A>G p.Leu62Leu
	CP016928	84002	T	A	T	T	T	T	T	T	T	T	A	T	D083_0081	Imidazole glycerol phosphate synthase amidotransferase subunit	missense_variant c.177A>T p.Glu59Asp
	CP016928	84066	T	C	T	T	T	T	T	T	T	T	C	T	D083_0081	Imidazole glycerol phosphate synthase amidotransferase subunit	missense_variant c.109_113delCTGCAinsTTGCG p.His38Arg
	CP016928	84070	G	A	G	G	G	G	G	G	G	G	A	G	D083_0081	Imidazole glycerol phosphate synthase amidotransferase subunit	missense_variant c.109_113delCTGCAinsTTGCG p.His38Arg
	CP016928	84235	T	C	T	T	T	T	T	T	T	T	C	T	D083_0082	Histidinol-phosphatase / Imidazoleglycerol-phosphate dehydratase	synonymous_variant c.1011A>G p.Leu337Leu
	CP016928	84531	A	G	A	A	A	A	A	A	A	A	G	A	D083_0082	Histidinol-phosphatase / Imidazoleglycerol-phosphate dehydratase	synonymous_variant c.715T>C p.Leu239Leu
	CP016928	84751	A	G	A	A	A	A	A	A	A	A	G	A	D083_0082	Histidinol-phosphatase / Imidazoleglycerol-phosphate dehydratase	synonymous_variant c.495T>C p.Arg165Arg
	CP016928	84779	A	T	A	A	A	A	A	A	A	A	T	A	D083_0082	Histidinol-phosphatase / Imidazoleglycerol-phosphate dehydratase	missense_variant c.467T>A p.Leu156Gln
	CP016928	85108	A	G	A	A	A	A	A	A	A	A	G	A	D083_0082	Histidinol-phosphatase / Imidazoleglycerol-phosphate dehydratase	synonymous_variant c.138T>C p.Ala46Ala
	CP016928	85443	A	G	A	A	A	A	A	A	A	A	G	A	D083_0083	Histidinol-phosphate aminotransferase	synonymous_variant c.888T>C p.Tyr296Tyr
	CP016928	85473	T	C	T	T	T	T	T	T	T	T	C	T	D083_0083	Histidinol-phosphate aminotransferase	missense_variant c.856_858delATAinsGTG p.Ile286Val
	CP016928	85475	T	C	T	T	T	T	T	T	T	T	C	T	D083_0083	Histidinol-phosphate aminotransferase	missense_variant c.856_858delATAinsGTG p.Ile286Val
	CP016928	85502	G	A	G	G	G	G	G	G	G	G	A	G	D083_0083	Histidinol-phosphate aminotransferase	missense_variant c.829C>T p.Arg277Cys
	CP016928	85553	C	T	C	C	C	C	C	C	C	C	T	C	D083_0083	Histidinol-phosphate aminotransferase	missense_variant c.778G>A p.Ala260Thr
	CP016928	85608	T	C	T	T	T	T	T	T	T	T	C	T	D083_0083	Histidinol-phosphate aminotransferase	synonymous_variant c.723A>G p.Pro241Pro
	CP016928	85648	C	T	C	C	C	C	C	C	C	C	T	C	D083_0083	Histidinol-phosphate aminotransferase	missense_variant c.683G>A p.Gly228Glu
	CP016928	85747	C	A	C	C	C	C	C	C	C	C	A	C	D083_0083	Histidinol-phosphate aminotransferase	missense_variant c.584G>T p.Gly195Val
	CP016928	86040	T	C	T	T	T	T	T	T	T	T	C	T	D083_0083	Histidinol-phosphate aminotransferase	synonymous_variant c.291A>G p.Lys97Lys
	CP016928	86115	C	T	C	C	C	C	C	C	C	C	T	C	D083_0083	Histidinol-phosphate aminotransferase	synonymous_variant c.216G>A p.Pro72Pro
	CP016928	86348	G	A	G	G	G	G	G	G	G	G	A	G	D083_0084	Histidinol dehydrogenase	synonymous_variant c.1290C>T p.Asn430Asn
	CP016928	86381	G	A	G	G	G	G	G	G	G	G	A	G	D083_0084	Histidinol dehydrogenase	synonymous_variant c.1257C>T p.Thr419Thr
	CP016928	86386	A	G	A	A	A	A	A	A	A	A	G	A	D083_0084	Histidinol dehydrogenase	synonymous_variant c.1248_1252delGCAGTinsACAGC p.419
	CP016928	86390	C	T	C	C	C	C	C	C	C	C	T	C	D083_0084	Histidinol dehydrogenase	synonymous_variant c.1248_1252delGCAGTinsACAGC p.419
	CP016928	86705	C	T	C	C	C	C	C	C	C	C	T	C	D083_0084	Histidinol dehydrogenase	synonymous_variant c.933G>A p.Val311Val
	CP016928	87038	G	A	G	G	G	G	G	G	G	G	A	G	D083_0084	Histidinol dehydrogenase	synonymous_variant c.600C>T p.Asp200Asp
	CP016928	87157	A	G	A	A	A	A	A	A	A	A	G	A	D083_0084	Histidinol dehydrogenase	synonymous_variant c.481T>C p.Leu161Leu
	CP016928	87227	T	G	T	T	T	T	T	T	T	T	G	T	D083_0084	Histidinol dehydrogenase	synonymous_variant c.411A>C p.Ser137Ser
	CP016928	87259	C	T	C	C	C	C	C	C	C	C	T	C	D083_0084	Histidinol dehydrogenase	missense_variant c.379G>A p.Ala127Thr
	CP016928	87614	C	T	C	C	C	C	C	C	C	C	T	C	D083_0084	Histidinol dehydrogenase	synonymous_variant c.24G>A p.Leu8Leu
	CP016928	87792	T	G	T	T	T	T	T	T	T	T	G	T	D083_0085	ATP phosphoribosyltransferase	synonymous_variant c.750A>C p.Arg250Arg
	CP016928	89004	T	G	T	T	T	T	T	T	T	T	G	T	D083_0086	Nucleoside-diphosphate-sugar epimerase	synonymous_variant c.39T>G p.Gly13Gly
	CP016928	89283	G	C	G	G	G	G	G	G	G	G	C	G	D083_0086	Nucleoside-diphosphate-sugar epimerase	synonymous_variant c.318G>C p.Arg106Arg
	CP016928	89298	C	T	C	C	C	C	C	C	C	C	T	C	D083_0086	Nucleoside-diphosphate-sugar epimerase	synonymous_variant c.333C>T p.Ser111Ser
	CP016928	89367	G	T	G	G	G	G	G	G	G	G	T	G	D083_0086	Nucleoside-diphosphate-sugar epimerase	synonymous_variant c.402G>T p.Gly134Gly
	CP016928	89379	T	C	T	T	T	T	T	T	T	T	C	T	D083_0086	Nucleoside-diphosphate-sugar epimerase	synonymous_variant c.414T>C p.Val138Val
	CP016928	89488	G	A	G	G	G	G	G	G	G	G	A	G	D083_0086	Nucleoside-diphosphate-sugar epimerase	missense_variant c.523_525delGGGinsAGA p.Gly175Arg
	CP016928	89490	G	A	G	G	G	G	G	G	G	G	A	G	D083_0086	Nucleoside-diphosphate-sugar epimerase	missense_variant c.523_525delGGGinsAGA p.Gly175Arg
	CP016928	90001	G	A	G	G	G	G	G	G	G	G	A	G	D083_0087	Methyl-accepting chemotaxis protein IV (dipeptide chemoreceptor protein)	synonymous_variant c.1899C>T p.Ala633Ala
	CP016928	90044	G	T	G	G	G	G	G	G	G	G	T	G	D083_0087	Methyl-accepting chemotaxis protein IV (dipeptide chemoreceptor protein)	missense_variant c.1856C>A p.Pro619Gln
	CP016928	90055	T	C	T	T	T	T	T	T	T	T	C	T	D083_0087	Methyl-accepting chemotaxis protein IV (dipeptide chemoreceptor protein)	synonymous_variant c.1845A>G p.Pro615Pro
	CP016928	90526	A	G	A	A	A	A	A	A	A	A	G	A	D083_0087	Methyl-accepting chemotaxis protein IV (dipeptide chemoreceptor protein)	synonymous_variant c.1374T>C p.Ile458Ile
	CP016928	90721	C	T	C	C	C	C	C	C	C	C	T	C	D083_0087	Methyl-accepting chemotaxis protein IV (dipeptide chemoreceptor protein)	synonymous_variant c.1179G>A p.Val393Val
	CP016928	90814	G	A	G	G	G	G	G	G	G	G	A	G	D083_0087	Methyl-accepting chemotaxis protein IV (dipeptide chemoreceptor protein)	synonymous_variant c.1086C>T p.Asp362Asp
	CP016928	90820	G	A	G	G	G	G	G	G	G	G	A	G	D083_0087	Methyl-accepting chemotaxis protein IV (dipeptide chemoreceptor protein)	synonymous_variant c.1080C>T p.Val360Val
	CP016928	90895	A	G	A	A	A	A	A	A	A	A	G	A	D083_0087	Methyl-accepting chemotaxis protein IV (dipeptide chemoreceptor protein)	synonymous_variant c.1005T>C p.Arg335Arg
	CP016928	91675	A	G	A	A	A	A	A	A	A	A	G	A	D083_0087	Methyl-accepting chemotaxis protein IV (dipeptide chemoreceptor protein)	synonymous_variant c.225T>C p.Ser75Ser
	CP016928	92186	C	T	C	C	C	C	C	C	C	C	T	C
	CP016928	92189	T	C	T	T	T	T	T	T	T	T	C	T
	CP016928	92246	C	A	C	C	C	C	C	C	C	C	A	C
	CP016928	92312	A	G	A	A	A	A	A	A	A	A	G	A	D083_0088	Transcriptional regulatory protein CitB, DpiA	synonymous_variant c.702T>C p.Leu234Leu
	CP016928	92396	T	C	T	T	T	T	T	T	T	T	C	T	D083_0088	Transcriptional regulatory protein CitB, DpiA	synonymous_variant c.618A>G p.Ala206Ala
	CP016928	92504	A	G	A	A	A	A	A	A	A	A	G	A	D083_0088	Transcriptional regulatory protein CitB, DpiA	synonymous_variant c.510T>C p.Ile170Ile
	CP016928	92641	G	A	G	G	G	G	G	G	G	G	A	G	D083_0088	Transcriptional regulatory protein CitB, DpiA	synonymous_variant c.373C>T p.Leu125Leu
	CP016928	92660	T	C	T	T	T	T	T	T	T	T	C	T	D083_0088	Transcriptional regulatory protein CitB, DpiA	synonymous_variant c.354A>G p.Lys118Lys
	CP016928	92738	T	C	T	T	T	T	T	T	T	T	C	T	D083_0088	Transcriptional regulatory protein CitB, DpiA	synonymous_variant c.276A>G p.Val92Val
	CP016928	93611	C	G	C	C	C	C	C	C	C	C	G	C	D083_0089	Sensor kinase CitA, DpiB	synonymous_variant c.1020_1023delGCTGinsACTC p.342
	CP016928	93614	C	T	C	C	C	C	C	C	C	C	T	C	D083_0089	Sensor kinase CitA, DpiB	synonymous_variant c.1020_1023delGCTGinsACTC p.342
	CP016928	93929	T	C	T	T	T	T	T	T	T	T	C	T	D083_0089	Sensor kinase CitA, DpiB	synonymous_variant c.705A>G p.Val235Val
	CP016928	93980	T	C	T	T	T	T	T	T	T	T	C	T	D083_0089	Sensor kinase CitA, DpiB	synonymous_variant c.654A>G p.Glu218Glu
	CP016928	94024	G	A	G	G	G	G	G	G	G	G	A	G	D083_0089	Sensor kinase CitA, DpiB	synonymous_variant c.606_610delGCCGCinsACCGT p.205
	CP016928	94028	C	T	C	C	C	C	C	C	C	C	T	C	D083_0089	Sensor kinase CitA, DpiB	synonymous_variant c.606_610delGCCGCinsACCGT p.205
	CP016928	94111	C	T	C	C	C	C	C	C	C	C	T	C	D083_0089	Sensor kinase CitA, DpiB	missense_variant c.523G>A p.Ala175Thr
	CP016928	94229	T	C	T	T	T	T	T	T	T	T	C	T	D083_0089	Sensor kinase CitA, DpiB	synonymous_variant c.405A>G p.Ser135Ser
	CP016928	94649	G	A	G	G	G	G	G	G	G	G	A	G
	CP016928	94650	G	A	G	G	G	G	G	G	G	G	A	G
	CP016928	96113	T	C	T	T	T	T	T	T	T	T	C	T	D083_0090	Citrate/acetate antiporter	synonymous_variant c.1053T>C p.Phe351Phe
	CP016928	96624	G	A	G	G	G	G	G	G	G	G	A	G	D083_0092	Fumarylacetoacetate hydrolase family protein	synonymous_variant c.132G>A p.Ala44Ala
	CP016928	96813	T	G	T	T	T	T	T	T	T	T	G	T	D083_0092	Fumarylacetoacetate hydrolase family protein	synonymous_variant c.321T>G p.Thr107Thr
	CP016928	96913	T	C	T	T	T	T	T	T	T	T	C	T	D083_0092	Fumarylacetoacetate hydrolase family protein	missense_variant c.421T>C p.Cys141Arg
	CP016928	96942	T	C	T	T	T	T	T	T	T	T	C	T	D083_0092	Fumarylacetoacetate hydrolase family protein	synonymous_variant c.450T>C p.Gly150Gly
	CP016928	97471	T	G	T	T	T	T	T	T	T	T	G	T	D083_0093	Citrate pro-3S-lyase ligase	missense_variant c.19T>G p.Phe7Val
	CP016928	97869	C	T	C	C	C	C	C	C	C	C	T	C	D083_0093	Citrate pro-3S-lyase ligase	synonymous_variant c.417C>T p.Ser139Ser
	CP016928	98908	T	C	T	T	T	T	T	T	T	T	C	T	D083_0095	Citrate lyase beta chain	synonymous_variant c.90T>C p.Tyr30Tyr
	CP016928	99295	G	A	G	G	G	G	G	G	G	G	A	G	D083_0095	Citrate lyase beta chain	synonymous_variant c.477G>A p.Ala159Ala
	CP016928	99703	A	C	A	A	A	A	A	A	A	A	C	A	D083_0095	Citrate lyase beta chain	synonymous_variant c.885A>C p.Arg295Arg
	CP016928	99753	G	T	G	G	G	G	G	G	G	G	T	G
	CP016928	100629	T	G	T	T	T	T	T	T	T	T	G	T	D083_0096	Citrate lyase alpha chain	synonymous_variant c.831T>G p.Ala277Ala
	CP016928	100842	C	T	C	C	C	C	C	C	C	C	T	C	D083_0096	Citrate lyase alpha chain	synonymous_variant c.1044C>T p.Ala348Ala
	CP016928	100995	A	C	A	A	A	A	A	A	A	A	C	A	D083_0096	Citrate lyase alpha chain	synonymous_variant c.1197A>C p.Ala399Ala
	CP016928	101028	C	T	C	C	C	C	C	C	C	C	T	C	D083_0096	Citrate lyase alpha chain	synonymous_variant c.1230C>T p.Ile410Ile
	CP016928	101301	A	G	A	A	A	A	A	A	A	A	G	A	D083_0096	Citrate lyase alpha chain	synonymous_variant c.1503A>G p.Val501Val
	CP016928	101347	C	T	C	C	C	C	C	C	C	C	T	C	D083_0097	Apo-citrate lyase phosphoribosyl-dephospho-CoA transferase	missense_variant c.23C>T p.Ala8Val
	CP016928	101829	A	G	A	A	A	A	A	A	A	A	G	A	D083_0097	Apo-citrate lyase phosphoribosyl-dephospho-CoA transferase	missense_variant c.505A>G p.Ile169Val
	CP016928	101916	T	C	T	T	T	T	T	T	T	T	C	T
	CP016928	102105	A	G	A	A	A	A	A	A	A	A	G	A	D083_0098	2-(5''-triphosphoribosyl)-3'-dephosphocoenzyme- A synthase	synonymous_variant c.180A>G p.Ala60Ala
	CP016928	102123	G	C	G	G	G	G	G	G	G	G	C	G	D083_0098	2-(5''-triphosphoribosyl)-3'-dephosphocoenzyme- A synthase	synonymous_variant c.198G>C p.Ala66Ala
	CP016928	102359	A	G	A	A	A	A	A	A	A	A	G	A	D083_0098	2-(5''-triphosphoribosyl)-3'-dephosphocoenzyme- A synthase	missense_variant c.434A>G p.Asn145Ser
	CP016928	102583	A	G	A	A	A	A	A	A	A	A	G	A	D083_0098	2-(5''-triphosphoribosyl)-3'-dephosphocoenzyme- A synthase	missense_variant c.658A>G p.Lys220Glu
	CP016928	102774	A	G	A	A	A	A	A	A	A	A	G	A
	CP016928	102817	C	T	C	C	C	C	C	C	C	C	T	C
	CP016928	102878	G	A	G	G	G	G	G	G	G	G	A	G
	CP016928	103152	T	G	T	T	T	T	T	T	T	T	G	T	D083_0099	hypothetical protein	synonymous_variant c.198T>G p.Leu66Leu
	CP016928	103284	C	T	C	C	C	C	C	C	C	C	T	C	D083_0099	hypothetical protein	synonymous_variant c.330_333delCCTCinsTCTT p.112
	CP016928	103287	C	T	C	C	C	C	C	C	C	C	T	C	D083_0099	hypothetical protein	synonymous_variant c.330_333delCCTCinsTCTT p.112
	CP016928	103438	C	T	C	C	C	C	C	C	C	C	T	C	D083_0099	hypothetical protein	synonymous_variant c.484C>T p.Leu162Leu
	CP016928	103503	G	C	G	G	G	G	G	G	G	G	C	G	D083_0099	hypothetical protein	synonymous_variant c.549G>C p.Leu183Leu
	CP016928	103610	A	G	A	A	A	A	A	A	A	A	G	A	D083_0099	hypothetical protein	missense_variant c.656A>G p.Lys219Arg
	CP016928	103789	T	C	T	T	T	T	T	T	T	T	C	T	D083_0100	hypothetical protein	missense_variant c.53T>C p.Leu18Ser
	CP016928	103952	A	G	A	A	A	A	A	A	A	A	G	A
	CP016928	103991	T	C	T	T	T	T	T	T	T	T	C	T
	CP016928	104047	G	T	G	G	G	G	G	G	G	G	T	G
	CP016928	104186	G	A	G	G	G	G	G	G	G	G	A	G
	CP016928	104208	C	T	C	C	C	C	C	C	C	C	T	C
	CP016928	104261	G	A	G	G	G	G	G	G	G	G	A	G	D083_0101	Putrescine importer	synonymous_variant c.33G>A p.Thr11Thr
	CP016928	104737	C	T	C	C	C	C	C	C	C	C	T	C	D083_0101	Putrescine importer	missense_variant c.509C>T p.Ala170Val
	CP016928	104765	T	C	T	T	T	T	T	T	T	T	C	T	D083_0101	Putrescine importer	synonymous_variant c.537T>C p.Gly179Gly
	CP016928	104772	C	T	C	C	C	C	C	C	C	C	T	C	D083_0101	Putrescine importer	missense_variant c.544C>T p.His182Tyr
	CP016928	104810	A	G	A	A	A	A	A	A	A	A	G	A	D083_0101	Putrescine importer	synonymous_variant c.582A>G p.Pro194Pro
	CP016928	105218	T	C	T	T	T	T	T	T	T	T	C	T	D083_0101	Putrescine importer	synonymous_variant c.990T>C p.Tyr330Tyr
	CP016928	105248	A	G	A	A	A	A	A	A	A	A	G	A	D083_0101	Putrescine importer	synonymous_variant c.1020A>G p.Leu340Leu
	CP016928	105434	A	G	A	A	A	A	A	A	A	A	G	A	D083_0101	Putrescine importer	synonymous_variant c.1206A>G p.Leu402Leu
	CP016928	105566	G	A	G	G	G	G	G	G	G	G	A	G	D083_0101	Putrescine importer	synonymous_variant c.1338G>A p.Pro446Pro
	CP016928	105898	C	T	C	C	C	C	C	C	C	C	T	C	D083_0102	Exodeoxyribonuclease I	synonymous_variant c.1269G>A p.Glu423Glu
	CP016928	106075	C	G	C	C	C	C	C	C	C	C	G	C	D083_0102	Exodeoxyribonuclease I	missense_variant c.1089_1092delGGAGinsAGAC p.Glu364Asp
	CP016928	106078	C	T	C	C	C	C	C	C	C	C	T	C	D083_0102	Exodeoxyribonuclease I	missense_variant c.1089_1092delGGAGinsAGAC p.Glu364Asp
	CP016928	106224	G	A	G	G	G	G	G	G	G	G	A	G	D083_0102	Exodeoxyribonuclease I	synonymous_variant c.943C>T p.Leu315Leu
	CP016928	106294	T	A	T	T	T	T	T	T	T	T	A	T	D083_0102	Exodeoxyribonuclease I	missense_variant c.873A>T p.Glu291Asp
	CP016928	106393	A	G	A	A	A	A	A	A	A	A	G	A	D083_0102	Exodeoxyribonuclease I	synonymous_variant c.774T>C p.Val258Val
	CP016928	106663	C	G	C	C	C	C	C	C	C	C	G	C	D083_0102	Exodeoxyribonuclease I	synonymous_variant c.504G>C p.Leu168Leu
	CP016928	106747	C	T	C	C	C	C	C	C	C	C	T	C	D083_0102	Exodeoxyribonuclease I	synonymous_variant c.420G>A p.Leu140Leu
	CP016928	106773	A	T	A	A	A	A	A	A	A	A	T	A	D083_0102	Exodeoxyribonuclease I	missense_variant c.394T>A p.Ser132Thr
	CP016928	106789	G	A	G	G	G	G	G	G	G	G	A	G	D083_0102	Exodeoxyribonuclease I	synonymous_variant c.378C>T p.Ser126Ser
	CP016928	106827	G	T	G	G	G	G	G	G	G	G	T	G	D083_0102	Exodeoxyribonuclease I	missense_variant c.340C>A p.Leu114Met
	CP016928	106854	G	T	G	G	G	G	G	G	G	G	T	G	D083_0102	Exodeoxyribonuclease I	synonymous_variant c.313C>A p.Arg105Arg
	CP016928	106987	T	C	T	T	T	T	T	T	T	T	C	T	D083_0102	Exodeoxyribonuclease I	synonymous_variant c.180A>G p.Pro60Pro
	CP016928	107086	T	C	T	T	T	T	T	T	T	T	C	T	D083_0102	Exodeoxyribonuclease I	synonymous_variant c.81A>G p.Pro27Pro
	CP016928	107101	C	T	C	C	C	C	C	C	C	C	T	C	D083_0102	Exodeoxyribonuclease I	synonymous_variant c.66G>A p.Pro22Pro
	CP016928	107313	T	C	T	T	T	T	T	T	T	T	C	T	D083_0103	hypothetical protein	synonymous_variant c.186T>C p.Ser62Ser
	CP016928	107851	T	C	T	T	T	T	T	T	T	T	C	T	D083_0104	UPF0265 protein YeeX	synonymous_variant c.135T>C p.Ile45Ile
	CP016928	107917	T	C	T	T	T	T	T	T	T	T	C	T	D083_0104	UPF0265 protein YeeX	synonymous_variant c.201T>C p.Asn67Asn
	CP016928	108014	A	T	A	A	A	A	A	A	A	A	T	A
	CP016928	108289	A	G	A	A	A	A	A	A	A	A	G	A	D083_0105	hypothetical protein	missense_variant c.151T>C p.Tyr51His
	CP016928	108338	C	T	C	C	C	C	C	C	C	C	T	C	D083_0105	hypothetical protein	synonymous_variant c.102G>A p.Val34Val
	CP016928	108347	A	G	A	A	A	A	A	A	A	A	G	A	D083_0105	hypothetical protein	synonymous_variant c.93T>C p.Phe31Phe
	CP016928	108403	C	A	C	C	C	C	C	C	C	C	A	C	D083_0105	hypothetical protein	missense_variant c.37G>T p.Val13Leu
	CP016928	108433	T	C	T	T	T	T	T	T	T	T	C	T	D083_0105	hypothetical protein	missense_variant c.7A>G p.Asn3Asp
	CP016928	108615	G	A	G	G	G	G	G	G	G	G	A	G
	CP016928	109005	C	T	C	C	C	C	C	C	C	C	T	C	D083_0106	DNA internalization-related competence protein ComEC/Rec2	synonymous_variant c.243C>T p.Ser81Ser
	CP016928	109061	G	A	G	G	G	G	G	G	G	G	A	G	D083_0106	DNA internalization-related competence protein ComEC/Rec2	missense_variant c.299G>A p.Ser100Asn
	CP016928	109102	G	A	G	G	G	G	G	G	G	G	A	G	D083_0106	DNA internalization-related competence protein ComEC/Rec2	missense_variant c.340G>A p.Ala114Thr
	CP016928	109131	T	C	T	T	T	T	T	T	T	T	C	T	D083_0106	DNA internalization-related competence protein ComEC/Rec2	synonymous_variant c.369T>C p.Gly123Gly
	CP016928	109155	A	G	A	A	A	A	A	A	A	A	G	A	D083_0106	DNA internalization-related competence protein ComEC/Rec2	synonymous_variant c.393A>G p.Leu131Leu
	CP016928	109395	C	T	C	C	C	C	C	C	C	C	T	C	D083_0106	DNA internalization-related competence protein ComEC/Rec2	synonymous_variant c.633_636delCGACinsTGAT p.213
	CP016928	109398	C	T	C	C	C	C	C	C	C	C	T	C	D083_0106	DNA internalization-related competence protein ComEC/Rec2	synonymous_variant c.633_636delCGACinsTGAT p.213
	CP016928	109533	G	A	G	G	G	G	G	G	G	G	A	G	D083_0106	DNA internalization-related competence protein ComEC/Rec2	synonymous_variant c.771G>A p.Thr257Thr
	CP016928	109801	C	T	C	C	C	C	C	C	C	C	T	C	D083_0106	DNA internalization-related competence protein ComEC/Rec2	missense_variant c.1039C>T p.His347Tyr
	CP016928	109851	G	A	G	G	G	G	G	G	G	G	A	G	D083_0106	DNA internalization-related competence protein ComEC/Rec2	synonymous_variant c.1089G>A p.Gln363Gln
	CP016928	109932	G	T	G	G	G	G	G	G	G	G	T	G	D083_0106	DNA internalization-related competence protein ComEC/Rec2	synonymous_variant c.1170G>T p.Leu390Leu
	CP016928	109941	A	G	A	A	A	A	A	A	A	A	G	A	D083_0106	DNA internalization-related competence protein ComEC/Rec2	synonymous_variant c.1179A>G p.Val393Val
	CP016928	110108	T	C	T	T	T	T	T	T	T	T	C	T	D083_0106	DNA internalization-related competence protein ComEC/Rec2	missense_variant c.1346T>C p.Val449Ala
	CP016928	110139	G	T	G	G	G	G	G	G	G	G	T	G	D083_0106	DNA internalization-related competence protein ComEC/Rec2	synonymous_variant c.1377G>T p.Ala459Ala
	CP016928	110265	T	C	T	T	T	T	T	T	T	T	C	T	D083_0106	DNA internalization-related competence protein ComEC/Rec2	synonymous_variant c.1503T>C p.Gly501Gly
	CP016928	110308	T	C	T	T	T	T	T	T	T	T	C	T	D083_0106	DNA internalization-related competence protein ComEC/Rec2	synonymous_variant c.1546T>C p.Leu516Leu
	CP016928	110340	T	C	T	T	T	T	T	T	T	T	C	T	D083_0106	DNA internalization-related competence protein ComEC/Rec2	synonymous_variant c.1578T>C p.Gly526Gly
	CP016928	110443	T	C	T	T	T	T	T	T	T	T	C	T	D083_0106	DNA internalization-related competence protein ComEC/Rec2	missense_variant c.1681_1684delTCGGinsCCGA p.SerAla561ProThr
	CP016928	110446	G	A	G	G	G	G	G	G	G	G	A	G	D083_0106	DNA internalization-related competence protein ComEC/Rec2	missense_variant c.1681_1684delTCGGinsCCGA p.SerAla561ProThr
	CP016928	110560	A	G	A	A	A	A	A	A	A	A	G	A	D083_0106	DNA internalization-related competence protein ComEC/Rec2	missense_variant c.1798A>G p.Ile600Val
	CP016928	110581	T	C	T	T	T	T	T	T	T	T	C	T	D083_0106	DNA internalization-related competence protein ComEC/Rec2	missense_variant c.1819T>C p.Trp607Arg
	CP016928	110739	T	C	T	T	T	T	T	T	T	T	C	T	D083_0106	DNA internalization-related competence protein ComEC/Rec2	synonymous_variant c.1977T>C p.Gly659Gly
	CP016928	110757	G	A	G	G	G	G	G	G	G	G	A	G	D083_0106	DNA internalization-related competence protein ComEC/Rec2	synonymous_variant c.1995G>A p.Ser665Ser
	CP016928	110786	A	G	A	A	A	A	A	A	A	A	G	A	D083_0106	DNA internalization-related competence protein ComEC/Rec2	missense_variant c.2024A>G p.Glu675Gly
	CP016928	110838	C	T	C	C	C	C	C	C	C	C	T	C	D083_0106	DNA internalization-related competence protein ComEC/Rec2	synonymous_variant c.2076C>T p.Val692Val
	CP016928	110844	A	G	A	A	A	A	A	A	A	A	G	A	D083_0106	DNA internalization-related competence protein ComEC/Rec2	synonymous_variant c.2082A>G p.Val694Val
	CP016928	110967	T	C	T	T	T	T	T	T	T	T	C	T	D083_0106	DNA internalization-related competence protein ComEC/Rec2	synonymous_variant c.2205T>C p.Arg735Arg
	CP016928	111401	G	A	G	G	G	G	G	G	G	G	A	G	D083_0107	Lipid A export ATP-binding/permease protein MsbA	synonymous_variant c.354G>A p.Gln118Gln
	CP016928	111509	T	C	T	T	T	T	T	T	T	T	C	T	D083_0107	Lipid A export ATP-binding/permease protein MsbA	synonymous_variant c.462T>C p.Ile154Ile
	CP016928	111539	C	T	C	C	C	C	C	C	C	C	T	C	D083_0107	Lipid A export ATP-binding/permease protein MsbA	synonymous_variant c.492C>T p.Ser164Ser
	CP016928	111695	G	A	G	G	G	G	G	G	G	G	A	G	D083_0107	Lipid A export ATP-binding/permease protein MsbA	synonymous_variant c.648G>A p.Glu216Glu
	CP016928	111977	T	C	T	T	T	T	T	T	T	T	C	T	D083_0107	Lipid A export ATP-binding/permease protein MsbA	synonymous_variant c.930T>C p.Arg310Arg
	CP016928	112073	T	C	T	T	T	T	T	T	T	T	C	T	D083_0107	Lipid A export ATP-binding/permease protein MsbA	synonymous_variant c.1026T>C p.Ile342Ile
	CP016928	112118	A	G	A	A	A	A	A	A	A	A	G	A	D083_0107	Lipid A export ATP-binding/permease protein MsbA	synonymous_variant c.1071A>G p.Leu357Leu
	CP016928	112160	T	C	T	T	T	T	T	T	T	T	C	T	D083_0107	Lipid A export ATP-binding/permease protein MsbA	synonymous_variant c.1113T>C p.Thr371Thr
	CP016928	112281	C	T	C	C	C	C	C	C	C	C	T	C	D083_0107	Lipid A export ATP-binding/permease protein MsbA	synonymous_variant c.1234C>T p.Leu412Leu
	CP016928	112322	T	C	T	T	T	T	T	T	T	T	C	T	D083_0107	Lipid A export ATP-binding/permease protein MsbA	synonymous_variant c.1275T>C p.Asn425Asn
	CP016928	112403	C	T	C	C	C	C	C	C	C	C	T	C	D083_0107	Lipid A export ATP-binding/permease protein MsbA	synonymous_variant c.1356C>T p.Arg452Arg
	CP016928	112442	G	A	G	G	G	G	G	G	G	G	A	G	D083_0107	Lipid A export ATP-binding/permease protein MsbA	synonymous_variant c.1395G>A p.Arg465Arg
	CP016928	112463	A	G	A	A	A	A	A	A	A	A	G	A	D083_0107	Lipid A export ATP-binding/permease protein MsbA	synonymous_variant c.1416A>G p.Thr472Thr
	CP016928	112526	C	A	C	C	C	C	C	C	C	C	A	C	D083_0107	Lipid A export ATP-binding/permease protein MsbA	synonymous_variant c.1479C>A p.Arg493Arg
	CP016928	112541	C	T	C	C	C	C	C	C	C	C	T	C	D083_0107	Lipid A export ATP-binding/permease protein MsbA	synonymous_variant c.1494C>T p.Asp498Asp
	CP016928	112634	T	C	T	T	T	T	T	T	T	T	C	T	D083_0107	Lipid A export ATP-binding/permease protein MsbA	synonymous_variant c.1587T>C p.Asn529Asn
	CP016928	112670	C	T	C	C	C	C	C	C	C	C	T	C	D083_0107	Lipid A export ATP-binding/permease protein MsbA	synonymous_variant c.1623C>T p.Thr541Thr
	CP016928	112685	T	C	T	T	T	T	T	T	T	T	C	T	D083_0107	Lipid A export ATP-binding/permease protein MsbA	synonymous_variant c.1638T>C p.Asp546Asp
	CP016928	112750	A	G	A	A	A	A	A	A	A	A	G	A	D083_0107	Lipid A export ATP-binding/permease protein MsbA	missense_variant c.1703A>G p.Gln568Arg
	CP016928	113087	G	A	G	G	G	G	G	G	G	G	A	G	D083_0108	Tetraacyldisaccharide 4'-kinase	missense_variant c.295_297delGATinsAAC p.Asp99Asn
	CP016928	113089	T	C	T	T	T	T	T	T	T	T	C	T	D083_0108	Tetraacyldisaccharide 4'-kinase	missense_variant c.295_297delGATinsAAC p.Asp99Asn
	CP016928	113113	T	C	T	T	T	T	T	T	T	T	C	T	D083_0108	Tetraacyldisaccharide 4'-kinase	synonymous_variant c.321T>C p.Gly107Gly
	CP016928	113148	T	C	T	T	T	T	T	T	T	T	C	T	D083_0108	Tetraacyldisaccharide 4'-kinase	missense_variant c.356T>C p.Val119Ala
	CP016928	113155	C	T	C	C	C	C	C	C	C	C	T	C	D083_0108	Tetraacyldisaccharide 4'-kinase	synonymous_variant c.363C>T p.Val121Val
	CP016928	113161	C	A	C	C	C	C	C	C	C	C	A	C	D083_0108	Tetraacyldisaccharide 4'-kinase	synonymous_variant c.369C>A p.Val123Val
	CP016928	113167	C	G	C	C	C	C	C	C	C	C	G	C	D083_0108	Tetraacyldisaccharide 4'-kinase	synonymous_variant c.375C>G p.Pro125Pro
	CP016928	113179	G	C	G	G	G	G	G	G	G	G	C	G	D083_0108	Tetraacyldisaccharide 4'-kinase	missense_variant c.387G>C p.Glu129Asp
	CP016928	113410	C	T	C	C	C	C	C	C	C	C	T	C	D083_0108	Tetraacyldisaccharide 4'-kinase	synonymous_variant c.618C>T p.Ala206Ala
	CP016928	113560	C	T	C	C	C	C	C	C	C	C	T	C	D083_0108	Tetraacyldisaccharide 4'-kinase	synonymous_variant c.768C>T p.Arg256Arg
	CP016928	113757	C	A	C	C	C	C	C	C	C	C	A	C	D083_0108	Tetraacyldisaccharide 4'-kinase	missense_variant c.965C>A p.Thr322Lys
	CP016928	113782	A	G	A	A	A	A	A	A	A	A	G	A	D083_0108	Tetraacyldisaccharide 4'-kinase	synonymous_variant c.990A>G p.Val330Val
	CP016928	114137	C	T	C	C	C	C	C	C	C	C	T	C	D083_0110	3-deoxy-manno-octulosonate cytidylyltransferase	synonymous_variant c.114C>T p.Arg38Arg
	CP016928	114248	C	T	C	C	C	C	C	C	C	C	T	C	D083_0110	3-deoxy-manno-octulosonate cytidylyltransferase	synonymous_variant c.225C>T p.Gly75Gly
	CP016928	114289	C	A	C	C	C	C	C	C	C	C	A	C	D083_0110	3-deoxy-manno-octulosonate cytidylyltransferase	missense_variant c.266C>A p.Ala89Asp
	CP016928	114338	A	G	A	A	A	A	A	A	A	A	G	A	D083_0110	3-deoxy-manno-octulosonate cytidylyltransferase	synonymous_variant c.315A>G p.Pro105Pro
	CP016928	114443	T	C	T	T	T	T	T	T	T	T	C	T	D083_0110	3-deoxy-manno-octulosonate cytidylyltransferase	synonymous_variant c.420T>C p.Asn140Asn
	CP016928	114528	A	G	A	A	A	A	A	A	A	A	G	A	D083_0110	3-deoxy-manno-octulosonate cytidylyltransferase	missense_variant c.505A>G p.Lys169Glu
	CP016928	114569	T	C	T	T	T	T	T	T	T	T	C	T	D083_0110	3-deoxy-manno-octulosonate cytidylyltransferase	synonymous_variant c.546T>C p.Ile182Ile
	CP016928	114709	T	C	T	T	T	T	T	T	T	T	C	T	D083_0110	3-deoxy-manno-octulosonate cytidylyltransferase	missense_variant c.686T>C p.Val229Ala
	CP016928	115213	T	C	T	T	T	T	T	T	T	T	C	T	D083_0111	Pectate lyase L precursor	synonymous_variant c.153T>C p.Arg51Arg
	CP016928	115275	T	C	T	T	T	T	T	T	T	T	C	T	D083_0111	Pectate lyase L precursor	missense_variant c.215T>C p.Ile72Thr
	CP016928	115489	T	G	T	T	T	T	T	T	T	T	G	T	D083_0111	Pectate lyase L precursor	synonymous_variant c.429T>G p.Val143Val
	CP016928	115513	T	C	T	T	T	T	T	T	T	T	C	T	D083_0111	Pectate lyase L precursor	synonymous_variant c.453T>C p.His151His
	CP016928	115627	G	C	G	G	G	G	G	G	G	G	C	G	D083_0111	Pectate lyase L precursor	synonymous_variant c.567G>C p.Leu189Leu
	CP016928	116365	G	A	G	G	G	G	G	G	G	G	A	G	D083_0111	Pectate lyase L precursor	synonymous_variant c.1305G>A p.Ala435Ala
	CP016928	116627	T	C	T	T	T	T	T	T	T	T	C	T
	CP016928	117685	G	C	G	G	G	G	G	G	G	G	C	G	D083_0113	Membrane Protein Functionally coupled to the MukBEF Chromosome Partitioning Mechanism	synonymous_variant c.765C>G p.Pro255Pro
	CP016928	118039	A	G	A	A	A	A	A	A	A	A	G	A	D083_0113	Membrane Protein Functionally coupled to the MukBEF Chromosome Partitioning Mechanism	synonymous_variant c.408_411delGGTTinsAGTC p.138
	CP016928	118042	C	T	C	C	C	C	C	C	C	C	T	C	D083_0113	Membrane Protein Functionally coupled to the MukBEF Chromosome Partitioning Mechanism	synonymous_variant c.408_411delGGTTinsAGTC p.138
	CP016928	118798	A	G	A	A	A	A	A	A	A	A	G	A	D083_0114	S-adenosylmethionine-dependent methyltransferase	synonymous_variant c.198A>G p.Gly66Gly
	CP016928	118807	A	G	A	A	A	A	A	A	A	A	G	A	D083_0114	S-adenosylmethionine-dependent methyltransferase	synonymous_variant c.207A>G p.Val69Val
	CP016928	118867	A	T	A	A	A	A	A	A	A	A	T	A	D083_0114	S-adenosylmethionine-dependent methyltransferase	missense_variant c.267A>T p.Gln89His
	CP016928	119101	T	C	T	T	T	T	T	T	T	T	C	T	D083_0114	S-adenosylmethionine-dependent methyltransferase	synonymous_variant c.501T>C p.Tyr167Tyr
	CP016928	119305	C	T	C	C	C	C	C	C	C	C	T	C	D083_0114	S-adenosylmethionine-dependent methyltransferase	synonymous_variant c.705C>T p.Tyr235Tyr
	CP016928	119368	T	C	T	T	T	T	T	T	T	T	n	T	D083_0114	S-adenosylmethionine-dependent methyltransferase	synonymous_variant c.768T>C p.Val256Val
	CP016928	119400	C	A	C	C	C	C	C	C	C	C	n	C	D083_0114	S-adenosylmethionine-dependent methyltransferase	missense_variant c.800C>A p.Pro267His
	CP016928	119730	C	T	C	C	C	C	C	C	C	C	T	C	D083_0115	Chromosome partition protein MukF	synonymous_variant c.294C>T p.Asn98Asn
	CP016928	119790	T	C	T	T	T	T	T	T	T	T	C	T	D083_0115	Chromosome partition protein MukF	synonymous_variant c.354T>C p.Arg118Arg
	CP016928	119808	T	G	T	T	T	T	T	T	T	T	G	T	D083_0115	Chromosome partition protein MukF	synonymous_variant c.372T>G p.Arg124Arg
	CP016928	119841	G	A	G	G	G	G	G	G	G	G	A	G	D083_0115	Chromosome partition protein MukF	synonymous_variant c.405G>A p.Glu135Glu
	CP016928	119862	A	G	A	A	A	A	A	A	A	A	G	A	D083_0115	Chromosome partition protein MukF	synonymous_variant c.426A>G p.Ala142Ala
	CP016928	120030	T	C	T	T	T	T	T	T	T	T	C	T	D083_0115	Chromosome partition protein MukF	synonymous_variant c.594_597delTGCTinsCGCC p.200
	CP016928	120033	T	C	T	T	T	T	T	T	T	T	C	T	D083_0115	Chromosome partition protein MukF	synonymous_variant c.594_597delTGCTinsCGCC p.200
	CP016928	120054	A	G	A	A	A	A	A	A	A	A	G	A	D083_0115	Chromosome partition protein MukF	synonymous_variant c.618A>G p.Lys206Lys
	CP016928	120132	C	T	C	C	C	C	C	C	C	C	T	C	D083_0115	Chromosome partition protein MukF	synonymous_variant c.696_699delCCTGinsTCTA p.234
	CP016928	120135	G	A	G	G	G	G	G	G	G	G	A	G	D083_0115	Chromosome partition protein MukF	synonymous_variant c.696_699delCCTGinsTCTA p.234
	CP016928	120192	G	A	G	G	G	G	G	G	G	G	A	G	D083_0115	Chromosome partition protein MukF	synonymous_variant c.756G>A p.Leu252Leu
	CP016928	120204	G	A	G	G	G	G	G	G	G	G	A	G	D083_0115	Chromosome partition protein MukF	synonymous_variant c.768G>A p.Leu256Leu
	CP016928	120282	T	C	T	T	T	T	T	T	T	T	C	T	D083_0115	Chromosome partition protein MukF	synonymous_variant c.846T>C p.His282His
	CP016928	120417	T	C	T	T	T	T	T	T	T	T	C	T	D083_0115	Chromosome partition protein MukF	synonymous_variant c.981T>C p.Arg327Arg
	CP016928	120603	C	T	C	C	C	C	C	C	C	C	T	C	D083_0115	Chromosome partition protein MukF	synonymous_variant c.1167C>T p.Tyr389Tyr
	CP016928	121447	A	T	A	A	A	A	A	A	A	A	T	A	D083_0116	Chromosome partition protein MukE	synonymous_variant c.708A>T p.Arg236Arg
	CP016928	121797	T	G	T	T	T	T	T	T	T	T	G	T	D083_0117	Chromosome partition protein MukB	synonymous_variant c.333T>G p.Gly111Gly
	CP016928	121870	T	C	T	T	T	T	T	T	T	T	C	T	D083_0117	Chromosome partition protein MukB	missense_variant c.406T>C p.Phe136Leu
	CP016928	121912	T	C	T	T	T	T	T	T	T	T	C	T	D083_0117	Chromosome partition protein MukB	synonymous_variant c.448T>C p.Leu150Leu
	CP016928	121938	T	C	T	T	T	T	T	T	T	T	C	T	D083_0117	Chromosome partition protein MukB	synonymous_variant c.474T>C p.Asp158Asp
	CP016928	122337	A	G	A	A	A	A	A	A	A	A	G	A	D083_0117	Chromosome partition protein MukB	missense_variant c.873A>G p.Ile291Met
	CP016928	122680	T	C	T	T	T	T	T	T	T	T	C	T	D083_0117	Chromosome partition protein MukB	synonymous_variant c.1216T>C p.Leu406Leu
	CP016928	122739	T	C	T	T	T	T	T	T	T	T	C	T	D083_0117	Chromosome partition protein MukB	synonymous_variant c.1275_1278delTGCAinsCGCC p.427
	CP016928	122742	A	C	A	A	A	A	A	A	A	A	C	A	D083_0117	Chromosome partition protein MukB	synonymous_variant c.1275_1278delTGCAinsCGCC p.427
	CP016928	122784	T	C	T	T	T	T	T	T	T	T	C	T	D083_0117	Chromosome partition protein MukB	synonymous_variant c.1320_1323delTGACinsCGAT p.442
	CP016928	122787	C	T	C	C	C	C	C	C	C	C	T	C	D083_0117	Chromosome partition protein MukB	synonymous_variant c.1320_1323delTGACinsCGAT p.442
	CP016928	123039	A	G	A	A	A	A	A	A	A	A	G	A	D083_0117	Chromosome partition protein MukB	synonymous_variant c.1575A>G p.Leu525Leu
	CP016928	123091	G	A	G	G	G	G	G	G	G	G	A	G	D083_0117	Chromosome partition protein MukB	missense_variant c.1627G>A p.Val543Ile
	CP016928	123201	C	T	C	C	C	C	C	C	C	C	T	C	D083_0117	Chromosome partition protein MukB	synonymous_variant c.1737C>T p.His579His
	CP016928	123237	A	G	A	A	A	A	A	A	A	A	G	A	D083_0117	Chromosome partition protein MukB	synonymous_variant c.1773A>G p.Gln591Gln
	CP016928	123243	T	A	T	T	T	T	T	T	T	T	A	T	D083_0117	Chromosome partition protein MukB	synonymous_variant c.1779T>A p.Arg593Arg
	CP016928	123411	G	A	G	G	G	G	G	G	G	G	A	G	D083_0117	Chromosome partition protein MukB	synonymous_variant c.1947G>A p.Val649Val
	CP016928	123525	T	C	T	T	T	T	T	T	T	T	C	T	D083_0117	Chromosome partition protein MukB	synonymous_variant c.2061T>C p.Ser687Ser
	CP016928	123594	T	C	T	T	T	T	T	T	T	T	C	T	D083_0117	Chromosome partition protein MukB	synonymous_variant c.2130T>C p.His710His
	CP016928	123904	T	C	T	T	T	T	T	T	T	T	C	T	D083_0117	Chromosome partition protein MukB	synonymous_variant c.2440T>C p.Leu814Leu
	CP016928	124002	T	C	T	T	T	T	T	T	T	T	C	T	D083_0117	Chromosome partition protein MukB	synonymous_variant c.2538T>C p.Gly846Gly
	CP016928	124341	T	C	T	T	T	T	T	T	T	T	C	T	D083_0117	Chromosome partition protein MukB	synonymous_variant c.2877T>C p.Ala959Ala
	CP016928	124581	G	A	G	G	G	G	G	G	G	G	A	G	D083_0117	Chromosome partition protein MukB	synonymous_variant c.3117G>A p.Thr1039Thr
	CP016928	124590	G	A	G	G	G	G	G	G	G	G	A	G	D083_0117	Chromosome partition protein MukB	synonymous_variant c.3126G>A p.Leu1042Leu
	CP016928	124666	C	T	C	C	C	C	C	C	C	C	T	C	D083_0117	Chromosome partition protein MukB	synonymous_variant c.3202C>T p.Leu1068Leu
	CP016928	124785	C	T	C	C	C	C	C	C	C	C	T	C	D083_0117	Chromosome partition protein MukB	synonymous_variant c.3321_3324delCGAAinsTGAG p.1109
	CP016928	124788	A	G	A	A	A	A	A	A	A	A	G	A	D083_0117	Chromosome partition protein MukB	synonymous_variant c.3321_3324delCGAAinsTGAG p.1109
	CP016928	124992	T	C	T	T	T	T	T	T	T	T	C	T	D083_0117	Chromosome partition protein MukB	synonymous_variant c.3528T>C p.Asp1176Asp
	CP016928	125121	A	G	A	A	A	A	A	A	A	A	G	A	D083_0117	Chromosome partition protein MukB	synonymous_variant c.3657A>G p.Leu1219Leu
	CP016928	125248	T	C	T	T	T	T	T	T	T	T	C	T	D083_0117	Chromosome partition protein MukB	synonymous_variant c.3784T>C p.Leu1262Leu
	CP016928	125397	G	A	G	G	G	G	G	G	G	G	A	G	D083_0117	Chromosome partition protein MukB	synonymous_variant c.3933G>A p.Ala1311Ala
	CP016928	125448	T	C	T	T	T	T	T	T	T	T	C	T	D083_0117	Chromosome partition protein MukB	synonymous_variant c.3984T>C p.Arg1328Arg
	CP016928	125553	A	G	A	A	A	A	A	A	A	A	G	A	D083_0117	Chromosome partition protein MukB	synonymous_variant c.4089A>G p.Gly1363Gly
	CP016928	125596	T	C	T	T	T	T	T	T	T	T	C	T	D083_0117	Chromosome partition protein MukB	synonymous_variant c.4132T>C p.Leu1378Leu
	CP016928	125622	A	G	A	A	A	A	A	A	A	A	G	A	D083_0117	Chromosome partition protein MukB	synonymous_variant c.4158A>G p.Glu1386Glu
	CP016928	125956	G	A	G	G	G	G	G	G	G	G	A	G
	CP016928	126025	C	T	C	C	C	C	C	C	C	C	T	C
	CP016928	126105	T	G	T	T	T	T	T	T	T	T	G	T
	CP016928	126132	A	G	A	A	A	A	A	A	A	A	G	A
	CP016928	126371	A	C	A	A	A	A	A	A	A	A	C	A	D083_0118	hypothetical protein	missense_variant c.154A>C p.Thr52Pro
	CP016928	126386	C	A	C	C	C	C	C	C	C	C	A	C	D083_0118	hypothetical protein	synonymous_variant c.169C>A p.Arg57Arg
	CP016928	126556	G	T	G	G	G	G	G	G	G	G	T	G	D083_0118	hypothetical protein	synonymous_variant c.339G>T p.Leu113Leu
	CP016928	126610	T	C	T	T	T	T	T	T	T	T	C	T	D083_0118	hypothetical protein	synonymous_variant c.393T>C p.Asn131Asn
	CP016928	126625	G	T	G	G	G	G	G	G	G	G	T	G	D083_0118	hypothetical protein	synonymous_variant c.408G>T p.Leu136Leu
	CP016928	126677	G	A	G	G	G	G	G	G	G	G	A	G	D083_0118	hypothetical protein	missense_variant c.460G>A p.Ala154Thr
	CP016928	126733	C	T	C	C	C	C	C	C	C	C	T	C	D083_0118	hypothetical protein	synonymous_variant c.516_519delCGCAinsTGCT p.174
	CP016928	126736	A	T	A	A	A	A	A	A	A	A	T	A	D083_0118	hypothetical protein	synonymous_variant c.516_519delCGCAinsTGCT p.174
	CP016928	126844	C	T	C	C	C	C	C	C	C	C	T	C	D083_0118	hypothetical protein	synonymous_variant c.627C>T p.Asn209Asn
	CP016928	126904	A	G	A	A	A	A	A	A	A	A	G	A	D083_0118	hypothetical protein	synonymous_variant c.687A>G p.Glu229Glu
	CP016928	126953	G	A	G	G	G	G	G	G	G	G	A	G	D083_0118	hypothetical protein	missense_variant c.736G>A p.Gly246Ser
	CP016928	127039	G	A	G	G	G	G	G	G	G	G	A	G	D083_0118	hypothetical protein	synonymous_variant c.822G>A p.Leu274Leu
	CP016928	127051	T	C	T	T	T	T	T	T	T	T	C	T	D083_0118	hypothetical protein	synonymous_variant c.834T>C p.Ala278Ala
	CP016928	127056	C	G	C	C	C	C	C	C	C	C	G	C	D083_0118	hypothetical protein	missense_variant c.839C>G p.Thr280Ser
	CP016928	127063	A	G	A	A	A	A	A	A	A	A	G	A	D083_0118	hypothetical protein	missense_variant c.846_847delAGinsGT p.Ala283Ser
	CP016928	127064	G	T	G	G	G	G	G	G	G	G	T	G	D083_0118	hypothetical protein	missense_variant c.846_847delAGinsGT p.Ala283Ser
	CP016928	127226	A	G	A	A	A	A	A	A	A	A	G	A	D083_0118	hypothetical protein	missense_variant c.1009A>G p.Thr337Ala
	CP016928	127270	G	T	G	G	G	G	G	G	G	G	T	G	D083_0118	hypothetical protein	missense_variant c.1053_1055delGGAinsTGG p.LysAsp351AsnGly
	CP016928	127272	A	G	A	A	A	A	A	A	A	A	G	A	D083_0118	hypothetical protein	missense_variant c.1053_1055delGGAinsTGG p.LysAsp351AsnGly
	CP016928	127520	A	G	A	A	A	A	A	A	A	A	G	A	D083_0118	hypothetical protein	missense_variant c.1303A>G p.Ser435Gly
	CP016928	127952	G	A	G	G	G	G	G	G	G	G	A	G	D083_0119	Oxidoreductase-related protein	synonymous_variant c.186_190delGGTGTinsAGTGC p.65
	CP016928	127956	T	C	T	T	T	T	T	T	T	T	C	T	D083_0119	Oxidoreductase-related protein	synonymous_variant c.186_190delGGTGTinsAGTGC p.65
	CP016928	127994	C	G	C	C	C	C	C	C	C	C	G	C	D083_0119	Oxidoreductase-related protein	synonymous_variant c.228C>G p.Arg76Arg
	CP016928	128003	G	T	G	G	G	G	G	G	G	G	T	G	D083_0119	Oxidoreductase-related protein	synonymous_variant c.237G>T p.Gly79Gly
	CP016928	128009	C	T	C	C	C	C	C	C	C	C	T	C	D083_0119	Oxidoreductase-related protein	synonymous_variant c.243C>T p.Ala81Ala
	CP016928	128036	T	C	T	T	T	T	T	T	T	T	C	T	D083_0119	Oxidoreductase-related protein	synonymous_variant c.270T>C p.Ser90Ser
	CP016928	128045	G	A	G	G	G	G	G	G	G	G	A	G	D083_0119	Oxidoreductase-related protein	synonymous_variant c.279_282delGGAAinsAGAG p.95
	CP016928	128048	A	G	A	A	A	A	A	A	A	A	G	A	D083_0119	Oxidoreductase-related protein	synonymous_variant c.279_282delGGAAinsAGAG p.95
	CP016928	128075	C	G	C	C	C	C	C	C	C	C	G	C	D083_0119	Oxidoreductase-related protein	synonymous_variant c.309_310delCCinsGT p.105
	CP016928	128076	C	T	C	C	C	C	C	C	C	C	T	C	D083_0119	Oxidoreductase-related protein	synonymous_variant c.309_310delCCinsGT p.105
	CP016928	128205	A	G	A	A	A	A	A	A	A	A	G	A	D083_0119	Oxidoreductase-related protein	missense_variant c.439A>G p.Thr147Ala
	CP016928	128237	C	T	C	C	C	C	C	C	C	C	T	C	D083_0119	Oxidoreductase-related protein	synonymous_variant c.471C>T p.Tyr157Tyr
	CP016928	128554	G	A	G	G	G	G	G	G	G	G	A	G	D083_0119	Oxidoreductase-related protein	missense_variant c.788G>A p.Gly263Glu
	CP016928	128569	A	G	A	A	A	A	A	A	A	A	G	A	D083_0119	Oxidoreductase-related protein	missense_variant c.803A>G p.Glu268Gly
	CP016928	128627	A	T	A	A	A	A	A	A	A	A	T	A	D083_0119	Oxidoreductase-related protein	synonymous_variant c.861A>T p.Ile287Ile
	CP016928	128725	T	C	T	T	T	T	T	T	T	T	C	T	D083_0119	Oxidoreductase-related protein	missense_variant c.959T>C p.Val320Ala
	CP016928	128873	G	C	G	G	G	G	G	G	G	G	C	G	D083_0119	Oxidoreductase-related protein	synonymous_variant c.1107G>C p.Ala369Ala
	CP016928	128894	C	T	C	C	C	C	C	C	C	C	T	C	D083_0119	Oxidoreductase-related protein	synonymous_variant c.1128C>T p.Ala376Ala
	CP016928	128933	G	T	G	G	G	G	G	G	G	G	T	G	D083_0119	Oxidoreductase-related protein	synonymous_variant c.1167G>T p.Ala389Ala
	CP016928	129080	A	G	A	A	A	A	A	A	A	A	G	A
	CP016928	129135	A	G	A	A	A	A	A	A	A	A	G	A
	CP016928	129136	C	T	C	C	C	C	C	C	C	C	T	C
	CP016928	129338	A	G	A	A	A	A	A	A	A	A	G	A	D083_0120	Cyanophycin synthase	synonymous_variant c.876T>C p.Gly292Gly
	CP016928	129347	T	C	T	T	T	T	T	T	T	T	C	T	D083_0120	Cyanophycin synthase	synonymous_variant c.867A>G p.Thr289Thr
	CP016928	129356	G	A	G	G	G	G	G	G	G	G	A	G	D083_0120	Cyanophycin synthase	missense_variant c.854_858delATGACinsGTGAT p.His285Arg
	CP016928	129360	T	C	T	T	T	T	T	T	T	T	C	T	D083_0120	Cyanophycin synthase	missense_variant c.854_858delATGACinsGTGAT p.His285Arg
	CP016928	129488	G	A	G	G	G	G	G	G	G	G	A	G	D083_0120	Cyanophycin synthase	synonymous_variant c.726C>T p.Asn242Asn
	CP016928	129533	C	T	C	C	C	C	C	C	C	C	T	C	D083_0120	Cyanophycin synthase	synonymous_variant c.681G>A p.Arg227Arg
	CP016928	129581	T	C	T	T	T	T	T	T	T	T	C	T	D083_0120	Cyanophycin synthase	synonymous_variant c.633A>G p.Pro211Pro
	CP016928	129595	G	T	G	G	G	G	G	G	G	G	T	G	D083_0120	Cyanophycin synthase	missense_variant c.619C>A p.Arg207Ser
	CP016928	129662	A	G	A	A	A	A	A	A	A	A	G	A	D083_0120	Cyanophycin synthase	synonymous_variant c.552T>C p.Gly184Gly
	CP016928	129695	A	G	A	A	A	A	A	A	A	A	G	A	D083_0120	Cyanophycin synthase	synonymous_variant c.519T>C p.Tyr173Tyr
	CP016928	129710	A	G	A	A	A	A	A	A	A	A	G	A	D083_0120	Cyanophycin synthase	synonymous_variant c.504T>C p.Thr168Thr
	CP016928	130073	A	G	A	A	A	A	A	A	A	A	G	A	D083_0120	Cyanophycin synthase	synonymous_variant c.141T>C p.Asn47Asn
	CP016928	130079	G	A	G	G	G	G	G	G	G	G	A	G	D083_0120	Cyanophycin synthase	synonymous_variant c.135C>T p.Asn45Asn
	CP016928	130234	G	C	G	G	G	G	G	G	G	G	C	G
	CP016928	130281	A	G	A	A	A	A	A	A	A	A	G	A
	CP016928	130339	G	A	G	G	G	G	G	G	G	G	A	G	D083_0121	hypothetical protein	synonymous_variant c.9G>A p.Arg3Arg
	CP016928	130428	T	C	T	T	T	T	T	T	T	T	C	T	D083_0121	hypothetical protein	missense_variant c.98T>C p.Leu33Ser
	CP016928	130789	T	C	T	T	T	T	T	T	T	T	C	T	D083_0122	Blue copper oxidase CueO precursor	synonymous_variant c.216T>C p.Gly72Gly
	CP016928	130807	A	G	A	A	A	A	A	A	A	A	G	A	D083_0122	Blue copper oxidase CueO precursor	synonymous_variant c.234A>G p.Ala78Ala
	CP016928	130830	T	C	T	T	T	T	T	T	T	T	C	T	D083_0122	Blue copper oxidase CueO precursor	missense_variant c.257T>C p.Val86Ala
	CP016928	130905	A	G	A	A	A	A	A	A	A	A	G	A	D083_0122	Blue copper oxidase CueO precursor	missense_variant c.332A>G p.Asn111Ser
	CP016928	130963	C	T	C	C	C	C	C	C	C	C	T	C	D083_0122	Blue copper oxidase CueO precursor	synonymous_variant c.390C>T p.Phe130Phe
	CP016928	130975	G	A	G	G	G	G	G	G	G	G	A	G	D083_0122	Blue copper oxidase CueO precursor	synonymous_variant c.402G>A p.Gln134Gln
	CP016928	131234	C	T	C	C	C	C	C	C	C	C	T	C	D083_0122	Blue copper oxidase CueO precursor	missense_variant c.661C>T p.Arg221Cys
	CP016928	131260	C	T	C	C	C	C	C	C	C	C	T	C	D083_0122	Blue copper oxidase CueO precursor	synonymous_variant c.687C>T p.Arg229Arg
	CP016928	131359	T	C	T	T	T	T	T	T	T	T	C	T	D083_0122	Blue copper oxidase CueO precursor	synonymous_variant c.786T>C p.Gly262Gly
	CP016928	131422	A	G	A	A	A	A	A	A	A	A	G	A	D083_0122	Blue copper oxidase CueO precursor	synonymous_variant c.849A>G p.Glu283Glu
	CP016928	131600	T	C	T	T	T	T	T	T	T	T	C	T	D083_0122	Blue copper oxidase CueO precursor	missense_variant c.1027T>C p.Ser343Pro
	CP016928	131653	G	C	G	G	G	G	G	G	G	G	C	G	D083_0122	Blue copper oxidase CueO precursor	synonymous_variant c.1080G>C p.Leu360Leu
	CP016928	131671	G	A	G	G	G	G	G	G	G	G	A	G	D083_0122	Blue copper oxidase CueO precursor	synonymous_variant c.1098G>A p.Gln366Gln
	CP016928	131692	C	T	C	C	C	C	C	C	C	C	T	C	D083_0122	Blue copper oxidase CueO precursor	synonymous_variant c.1119C>T p.Gly373Gly
	CP016928	131731	C	T	C	C	C	C	C	C	C	C	T	C	D083_0122	Blue copper oxidase CueO precursor	synonymous_variant c.1158C>T p.Gly386Gly
	CP016928	131821	C	T	C	C	C	C	C	C	C	C	T	C	D083_0122	Blue copper oxidase CueO precursor	synonymous_variant c.1248C>T p.His416His
	CP016928	131838	A	C	A	A	A	A	A	A	A	A	C	A	D083_0122	Blue copper oxidase CueO precursor	missense_variant c.1265A>C p.Gln422Pro
	CP016928	131849	C	T	C	C	C	C	C	C	C	C	T	C	D083_0122	Blue copper oxidase CueO precursor	synonymous_variant c.1276C>T p.Leu426Leu
	CP016928	132059	A	G	A	A	A	A	A	A	A	A	G	A	D083_0122	Blue copper oxidase CueO precursor	missense_variant c.1486A>G p.Met496Val
	CP016928	132307	C	G	C	C	C	C	C	C	C	C	G	C	D083_0123	Transcriptional regulator, HxlR family	synonymous_variant c.327G>C p.Pro109Pro
	CP016928	132592	G	A	G	G	G	G	G	G	G	G	A	G	D083_0123	Transcriptional regulator, HxlR family	synonymous_variant c.42C>T p.Cys14Cys
	CP016928	132601	A	G	A	A	A	A	A	A	A	A	G	A	D083_0123	Transcriptional regulator, HxlR family	synonymous_variant c.30_33delCCATinsTCAC p.12
	CP016928	132604	G	A	G	G	G	G	G	G	G	G	A	G	D083_0123	Transcriptional regulator, HxlR family	synonymous_variant c.30_33delCCATinsTCAC p.12
	CP016928	132665	A	T	A	A	A	A	A	A	A	A	T	A
	CP016928	132684	A	C	A	A	A	A	A	A	A	A	C	A
	CP016928	132944	G	C	G	G	G	G	G	G	G	G	C	G	D083_0124	FMN oxidoreductase	missense_variant c.211G>C p.Asp71His
	CP016928	133135	A	G	A	A	A	A	A	A	A	A	G	A	D083_0124	FMN oxidoreductase	synonymous_variant c.402A>G p.Glu134Glu
	CP016928	133309	T	C	T	T	T	T	T	T	T	T	C	T	D083_0124	FMN oxidoreductase	synonymous_variant c.576T>C p.Gly192Gly
	CP016928	133938	A	G	A	A	A	A	A	A	A	A	G	A
	CP016928	134117	C	T	C	C	C	C	C	C	C	C	T	C	D083_0125	putative MutT family protein	synonymous_variant c.351G>A p.Val117Val
	CP016928	134282	G	A	G	G	G	G	G	G	G	G	A	G	D083_0125	putative MutT family protein	synonymous_variant c.183_186delGGGCinsCGGT p.63
	CP016928	134285	C	G	C	C	C	C	C	C	C	C	G	C	D083_0125	putative MutT family protein	synonymous_variant c.183_186delGGGCinsCGGT p.63
	CP016928	134307	A	T	A	A	A	A	A	A	A	A	T	A	D083_0125	putative MutT family protein	missense_variant c.161T>A p.Leu54Gln
	CP016928	134663	G	A	G	G	G	G	G	G	G	G	A	G
	CP016928	134688	T	C	T	T	T	T	T	T	T	T	C	T	D083_0126	ribonuclease T2 family protein, putative	synonymous_variant c.633A>G p.Val211Val
	CP016928	134856	T	C	T	T	T	T	T	T	T	T	C	T	D083_0126	ribonuclease T2 family protein, putative	synonymous_variant c.465A>G p.Ala155Ala
	CP016928	134970	C	T	C	C	C	C	C	C	C	C	T	C	D083_0126	ribonuclease T2 family protein, putative	synonymous_variant c.351G>A p.Gly117Gly
	CP016928	135069	C	T	C	C	C	C	C	C	C	C	T	C	D083_0126	ribonuclease T2 family protein, putative	synonymous_variant c.252G>A p.Ala84Ala
	CP016928	135153	A	G	A	A	A	A	A	A	A	A	G	A	D083_0126	ribonuclease T2 family protein, putative	synonymous_variant c.168T>C p.Thr56Thr
	CP016928	135313	T	C	T	T	T	T	T	T	T	T	C	T	D083_0126	ribonuclease T2 family protein, putative	missense_variant c.8A>G p.Lys3Arg
	CP016928	135362	A	T	A	A	A	A	A	A	A	A	T	A
	CP016928	135395	A	G	A	A	A	A	A	A	A	A	G	A
	CP016928	135546	C	A	C	C	C	C	C	C	C	C	A	C
	CP016928	135612	T	C	T	T	T	T	T	T	T	T	C	T
	CP016928	135625	G	A	G	G	G	G	G	G	G	G	A	G
	CP016928	135640	G	A	G	G	G	G	G	G	G	G	A	G
	CP016928	135826	C	T	C	C	C	C	C	C	C	C	T	C
	CP016928	135935	C	T	C	C	C	C	C	C	C	C	T	C
	CP016928	136075	G	T	G	G	G	G	G	G	G	G	T	G	D083_0127	Nudix hydrolase family protein YffH	missense_variant c.493C>A p.Leu165Met
	CP016928	136112	T	C	T	T	T	T	T	T	T	T	C	T	D083_0127	Nudix hydrolase family protein YffH	synonymous_variant c.456A>G p.Glu152Glu
	CP016928	136145	A	G	A	A	A	A	A	A	A	A	G	A	D083_0127	Nudix hydrolase family protein YffH	synonymous_variant c.423T>C p.Asp141Asp
	CP016928	136500	A	T	A	A	A	A	A	A	A	A	T	A	D083_0127	Nudix hydrolase family protein YffH	missense_variant c.68T>A p.Leu23Gln
	CP016928	136628	G	A	G	G	G	G	G	G	G	G	A	G
	CP016928	136644	G	A	G	G	G	G	G	G	G	G	A	G
	CP016928	136651	G	A	G	G	G	G	G	G	G	G	A	G
	CP016928	136654	G	A	G	G	G	G	G	G	G	G	A	G
	CP016928	136658	G	A	G	G	G	G	G	G	G	G	A	G
	CP016928	136674	A	G	A	A	A	A	A	A	A	A	G	A
	CP016928	136702	A	G	A	A	A	A	A	A	A	A	G	A
	CP016928	136713	G	A	G	G	G	G	G	G	G	G	A	G
	CP016928	136734	T	A	T	T	T	T	T	T	T	T	A	T
	CP016928	136870	G	C	G	G	G	G	G	G	G	G	C	G	D083_0128	hypothetical protein	synonymous_variant c.123G>C p.Arg41Arg
	CP016928	136921	C	T	C	C	C	C	C	C	C	C	T	C	D083_0128	hypothetical protein	synonymous_variant c.174C>T p.Pro58Pro
	CP016928	137038	T	C	T	T	T	T	T	T	T	T	C	T	D083_0128	hypothetical protein	synonymous_variant c.291T>C p.Asp97Asp
	CP016928	137047	T	C	T	T	T	T	T	T	T	T	C	T	D083_0128	hypothetical protein	synonymous_variant c.300T>C p.Thr100Thr
	CP016928	137155	G	T	G	G	G	G	G	G	G	G	T	G	D083_0128	hypothetical protein	synonymous_variant c.408G>T p.Val136Val
	CP016928	137173	C	T	C	C	C	C	C	C	C	C	T	C	D083_0128	hypothetical protein	synonymous_variant c.426C>T p.Arg142Arg
	CP016928	137182	G	A	G	G	G	G	G	G	G	G	A	G	D083_0128	hypothetical protein	synonymous_variant c.435G>A p.Lys145Lys
	CP016928	137188	C	G	C	C	C	C	C	C	C	C	G	C	D083_0128	hypothetical protein	synonymous_variant c.441C>G p.Ser147Ser
	CP016928	137225	G	A	G	G	G	G	G	G	G	G	A	G	D083_0128	hypothetical protein	missense_variant c.478_480delGCGinsACT p.Ala160Thr
	CP016928	137227	G	T	G	G	G	G	G	G	G	G	T	G	D083_0128	hypothetical protein	missense_variant c.478_480delGCGinsACT p.Ala160Thr
	CP016928	137281	G	A	G	G	G	G	G	G	G	G	A	G	D083_0128	hypothetical protein	synonymous_variant c.534G>A p.Ala178Ala
	CP016928	137290	T	C	T	T	T	T	T	T	T	T	C	T	D083_0128	hypothetical protein	synonymous_variant c.543T>C p.Ser181Ser
	CP016928	137330	G	T	G	G	G	G	G	G	G	G	T	G	D083_0128	hypothetical protein	missense_variant c.583G>T p.Ala195Ser
	CP016928	137353	T	C	T	T	T	T	T	T	T	T	C	T	D083_0128	hypothetical protein	synonymous_variant c.606T>C p.Val202Val
	CP016928	137446	T	C	T	T	T	T	T	T	T	T	C	T	D083_0128	hypothetical protein	synonymous_variant c.699T>C p.Val233Val
	CP016928	137471	A	G	A	A	A	A	A	A	A	A	G	A	D083_0128	hypothetical protein	missense_variant c.724_726delACAinsGCG p.Thr242Ala
	CP016928	137473	A	G	A	A	A	A	A	A	A	A	G	A	D083_0128	hypothetical protein	missense_variant c.724_726delACAinsGCG p.Thr242Ala
	CP016928	137518	C	T	C	C	C	C	C	C	C	C	T	C
	CP016928	137595	T	C	T	T	T	T	T	T	T	T	C	T
	CP016928	137616	G	A	G	G	G	G	G	G	G	G	A	G	D083_0129	Transcriptional regulator in custer with plant-induced nitrilase	stop_gained c.960_964delACGGCinsGTGGT p.ArgArg321*
	CP016928	137619	G	A	G	G	G	G	G	G	G	G	A	G	D083_0129	Transcriptional regulator in custer with plant-induced nitrilase	stop_gained c.960_964delACGGCinsGTGGT p.ArgArg321*
	CP016928	137620	T	C	T	T	T	T	T	T	T	T	C	T	D083_0129	Transcriptional regulator in custer with plant-induced nitrilase	stop_gained c.960_964delACGGCinsGTGGT p.ArgArg321*
	CP016928	137643	T	C	T	T	T	T	T	T	T	T	C	T	D083_0129	Transcriptional regulator in custer with plant-induced nitrilase	missense_variant c.937A>G p.Thr313Ala
	CP016928	137650	T	C	T	T	T	T	T	T	T	T	C	T	D083_0129	Transcriptional regulator in custer with plant-induced nitrilase	synonymous_variant c.930A>G p.Gln310Gln
	CP016928	137710	G	T	G	G	G	G	G	G	G	G	T	G	D083_0129	Transcriptional regulator in custer with plant-induced nitrilase	synonymous_variant c.870C>A p.Ile290Ile
	CP016928	137722	C	T	C	C	C	C	C	C	C	C	T	C	D083_0129	Transcriptional regulator in custer with plant-induced nitrilase	synonymous_variant c.858G>A p.Arg286Arg
	CP016928	137843	T	C	T	T	T	T	T	T	T	T	C	T	D083_0129	Transcriptional regulator in custer with plant-induced nitrilase	missense_variant c.737A>G p.Asp246Gly
	CP016928	137923	C	T	C	C	C	C	C	C	C	C	T	C	D083_0129	Transcriptional regulator in custer with plant-induced nitrilase	synonymous_variant c.657G>A p.Gln219Gln
	CP016928	137938	C	T	C	C	C	C	C	C	C	C	T	C	D083_0129	Transcriptional regulator in custer with plant-induced nitrilase	synonymous_variant c.642G>A p.Gly214Gly
	CP016928	138049	C	T	C	C	C	C	C	C	C	C	T	C	D083_0129	Transcriptional regulator in custer with plant-induced nitrilase	synonymous_variant c.531G>A p.Gln177Gln
	CP016928	138061	G	T	G	G	G	G	G	G	G	G	T	G	D083_0129	Transcriptional regulator in custer with plant-induced nitrilase	synonymous_variant c.519C>A p.Leu173Leu
	CP016928	138117	G	A	G	G	G	G	G	G	G	G	A	G	D083_0129	Transcriptional regulator in custer with plant-induced nitrilase	synonymous_variant c.463C>T p.Leu155Leu
	CP016928	138124	G	A	G	G	G	G	G	G	G	G	A	G	D083_0129	Transcriptional regulator in custer with plant-induced nitrilase	synonymous_variant c.456C>T p.Asp152Asp
	CP016928	138180	G	T	G	G	G	G	G	G	G	G	T	G	D083_0129	Transcriptional regulator in custer with plant-induced nitrilase	synonymous_variant c.400C>A p.Arg134Arg
	CP016928	138213	G	A	G	G	G	G	G	G	G	G	A	G	D083_0129	Transcriptional regulator in custer with plant-induced nitrilase	synonymous_variant c.367C>T p.Leu123Leu
	CP016928	138286	T	C	T	T	T	T	T	T	T	T	C	T	D083_0129	Transcriptional regulator in custer with plant-induced nitrilase	synonymous_variant c.294A>G p.Leu98Leu
	CP016928	138349	C	T	C	C	C	C	C	C	C	C	T	C	D083_0129	Transcriptional regulator in custer with plant-induced nitrilase	synonymous_variant c.231G>A p.Arg77Arg
	CP016928	138532	G	A	G	G	G	G	G	G	G	G	A	G	D083_0129	Transcriptional regulator in custer with plant-induced nitrilase	synonymous_variant c.48C>T p.Ser16Ser
	CP016928	138592	A	G	A	A	A	A	A	A	A	A	G	A
	CP016928	138595	G	A	G	G	G	G	G	G	G	G	A	G
	CP016928	138674	G	A	G	G	G	G	G	G	G	G	A	G	D083_0130	Plant-induced nitrilase, hydrolyses beta-cyano-L-alanine	synonymous_variant c.21G>A p.Ala7Ala
	CP016928	138698	T	A	T	T	T	T	T	T	T	T	A	T	D083_0130	Plant-induced nitrilase, hydrolyses beta-cyano-L-alanine	synonymous_variant c.45T>A p.Pro15Pro
	CP016928	138707	G	C	G	G	G	G	G	G	G	G	C	G	D083_0130	Plant-induced nitrilase, hydrolyses beta-cyano-L-alanine	missense_variant c.54_56delGGTinsCGC p.LysVal18AsnAla
	CP016928	138709	T	C	T	T	T	T	T	T	T	T	C	T	D083_0130	Plant-induced nitrilase, hydrolyses beta-cyano-L-alanine	missense_variant c.54_56delGGTinsCGC p.LysVal18AsnAla
	CP016928	138723	G	A	G	G	G	G	G	G	G	G	A	G	D083_0130	Plant-induced nitrilase, hydrolyses beta-cyano-L-alanine	missense_variant c.70G>A p.Ala24Thr
	CP016928	138742	A	G	A	A	A	A	A	A	A	A	G	A	D083_0130	Plant-induced nitrilase, hydrolyses beta-cyano-L-alanine	missense_variant c.89A>G p.Glu30Gly
	CP016928	138766	A	C	A	A	A	A	A	A	A	A	C	A	D083_0130	Plant-induced nitrilase, hydrolyses beta-cyano-L-alanine	missense_variant c.113A>C p.Lys38Thr
	CP016928	138812	C	A	C	C	C	C	C	C	C	C	A	C	D083_0130	Plant-induced nitrilase, hydrolyses beta-cyano-L-alanine	synonymous_variant c.159C>A p.Gly53Gly
	CP016928	138818	G	A	G	G	G	G	G	G	G	G	A	G	D083_0130	Plant-induced nitrilase, hydrolyses beta-cyano-L-alanine	missense_variant c.165G>A p.Met55Ile
	CP016928	138894	C	T	C	C	C	C	C	C	C	C	T	C	D083_0130	Plant-induced nitrilase, hydrolyses beta-cyano-L-alanine	synonymous_variant c.241C>T p.Leu81Leu
	CP016928	139167	C	T	C	C	C	C	C	C	C	C	T	C	D083_0130	Plant-induced nitrilase, hydrolyses beta-cyano-L-alanine	synonymous_variant c.514C>T p.Leu172Leu
	CP016928	139310	G	A	G	G	G	G	G	G	G	G	A	G	D083_0130	Plant-induced nitrilase, hydrolyses beta-cyano-L-alanine	synonymous_variant c.657G>A p.Pro219Pro
	CP016928	139316	G	T	G	G	G	G	G	G	G	G	T	G	D083_0130	Plant-induced nitrilase, hydrolyses beta-cyano-L-alanine	synonymous_variant c.663G>T p.Pro221Pro
	CP016928	139321	C	A	C	C	C	C	C	C	C	C	A	C	D083_0130	Plant-induced nitrilase, hydrolyses beta-cyano-L-alanine	missense_variant c.668_670delCGTinsAGC p.Ala223Glu
	CP016928	139323	T	C	T	T	T	T	T	T	T	T	C	T	D083_0130	Plant-induced nitrilase, hydrolyses beta-cyano-L-alanine	missense_variant c.668_670delCGTinsAGC p.Ala223Glu
	CP016928	139407	C	T	C	C	C	C	C	C	C	C	T	C	D083_0130	Plant-induced nitrilase, hydrolyses beta-cyano-L-alanine	synonymous_variant c.754_756delCTGinsTTA p.253
	CP016928	139409	G	A	G	G	G	G	G	G	G	G	A	G	D083_0130	Plant-induced nitrilase, hydrolyses beta-cyano-L-alanine	synonymous_variant c.754_756delCTGinsTTA p.253
	CP016928	139421	G	C	G	G	G	G	G	G	G	G	C	G	D083_0130	Plant-induced nitrilase, hydrolyses beta-cyano-L-alanine	synonymous_variant c.768G>C p.Leu256Leu
	CP016928	139433	T	C	T	T	T	T	T	T	T	T	C	T	D083_0130	Plant-induced nitrilase, hydrolyses beta-cyano-L-alanine	synonymous_variant c.780T>C p.Ala260Ala
	CP016928	139481	T	C	T	T	T	T	T	T	T	T	C	T	D083_0130	Plant-induced nitrilase, hydrolyses beta-cyano-L-alanine	synonymous_variant c.828T>C p.Arg276Arg
	CP016928	139556	A	G	A	A	A	A	A	A	A	A	G	A	D083_0130	Plant-induced nitrilase, hydrolyses beta-cyano-L-alanine	missense_variant c.903_904delAAinsGG p.Thr302Ala
	CP016928	139557	A	G	A	A	A	A	A	A	A	A	G	A	D083_0130	Plant-induced nitrilase, hydrolyses beta-cyano-L-alanine	missense_variant c.903_904delAAinsGG p.Thr302Ala
	CP016928	139569	A	T	A	A	A	A	A	A	A	A	T	A	D083_0130	Plant-induced nitrilase, hydrolyses beta-cyano-L-alanine	missense_variant c.916A>T p.Arg306Trp
	CP016928	142660	G	A	G	G	G	G	G	G	G	G	A	G
	CP016928	142917	C	T	C	C	C	C	C	C	C	C	T	C	D083_0135	Putative hydrolase YcdX	synonymous_variant c.123C>T p.Gly41Gly
	CP016928	143019	C	T	C	C	C	C	C	C	C	C	T	C	D083_0135	Putative hydrolase YcdX	synonymous_variant c.225C>T p.Asn75Asn
	CP016928	143106	G	A	G	G	G	G	G	G	G	G	A	G	D083_0135	Putative hydrolase YcdX	synonymous_variant c.312G>A p.Val104Val
	CP016928	143169	G	T	G	G	G	G	G	G	G	G	T	G	D083_0135	Putative hydrolase YcdX	synonymous_variant c.375G>T p.Ala125Ala
	CP016928	143178	C	T	C	C	C	C	C	C	C	C	T	C	D083_0135	Putative hydrolase YcdX	synonymous_variant c.384C>T p.Ile128Ile
	CP016928	143202	G	A	G	G	G	G	G	G	G	G	A	G	D083_0135	Putative hydrolase YcdX	synonymous_variant c.408G>A p.Lys136Lys
	CP016928	143220	T	C	T	T	T	T	T	T	T	T	C	T	D083_0135	Putative hydrolase YcdX	synonymous_variant c.426T>C p.Arg142Arg
	CP016928	143289	T	C	T	T	T	T	T	T	T	T	C	T	D083_0135	Putative hydrolase YcdX	synonymous_variant c.495T>C p.Ser165Ser
	CP016928	143298	C	T	C	C	C	C	C	C	C	C	T	C	D083_0135	Putative hydrolase YcdX	synonymous_variant c.504C>T p.Gly168Gly
	CP016928	143305	T	C	T	T	T	T	T	T	T	T	C	T	D083_0135	Putative hydrolase YcdX	missense_variant c.511T>C p.Ser171Pro
	CP016928	143322	G	A	G	G	G	G	G	G	G	G	A	G	D083_0135	Putative hydrolase YcdX	synonymous_variant c.528G>A p.Val176Val
	CP016928	143346	T	C	T	T	T	T	T	T	T	T	C	T	D083_0135	Putative hydrolase YcdX	synonymous_variant c.552T>C p.Gly184Gly
	CP016928	143489	A	C	A	A	A	A	A	A	A	A	C	A	D083_0135	Putative hydrolase YcdX	missense_variant c.695_698delAACTinsCGCA p.GluLeu232AlaGln
	CP016928	143490	A	G	A	A	A	A	A	A	A	A	G	A	D083_0135	Putative hydrolase YcdX	missense_variant c.695_698delAACTinsCGCA p.GluLeu232AlaGln
	CP016928	143492	T	A	T	T	T	T	T	T	T	T	A	T	D083_0135	Putative hydrolase YcdX	missense_variant c.695_698delAACTinsCGCA p.GluLeu232AlaGln
	CP016928	143737	C	T	C	C	C	C	C	C	C	C	T	C	D083_0136	Putative oxidoreductase component of anaerobic dehydrogenase	synonymous_variant c.159C>T p.His53His
	CP016928	143758	G	A	G	G	G	G	G	G	G	G	A	G	D083_0136	Putative oxidoreductase component of anaerobic dehydrogenase	missense_variant c.180G>A p.Met60Ile
	CP016928	143788	G	A	G	G	G	G	G	G	G	G	A	G	D083_0136	Putative oxidoreductase component of anaerobic dehydrogenase	synonymous_variant c.210G>A p.Ala70Ala
	CP016928	143824	C	T	C	C	C	C	C	C	C	C	T	C	D083_0136	Putative oxidoreductase component of anaerobic dehydrogenase	synonymous_variant c.246C>T p.Asp82Asp
	CP016928	143911	C	G	C	C	C	C	C	C	C	C	G	C	D083_0136	Putative oxidoreductase component of anaerobic dehydrogenase	synonymous_variant c.333C>G p.Ala111Ala
	CP016928	144046	C	T	C	C	C	C	C	C	C	C	T	C	D083_0136	Putative oxidoreductase component of anaerobic dehydrogenase	synonymous_variant c.468C>T p.Thr156Thr
	CP016928	144061	A	G	A	A	A	A	A	A	A	A	G	A	D083_0136	Putative oxidoreductase component of anaerobic dehydrogenase	synonymous_variant c.483A>G p.Thr161Thr
	CP016928	144094	A	G	A	A	A	A	A	A	A	A	G	A	D083_0136	Putative oxidoreductase component of anaerobic dehydrogenase	synonymous_variant c.516A>G p.Ala172Ala
	CP016928	144154	G	T	G	G	G	G	G	G	G	G	T	G	D083_0136	Putative oxidoreductase component of anaerobic dehydrogenase	missense_variant c.576G>T p.Glu192Asp
	CP016928	144324	C	T	C	C	C	C	C	C	C	C	T	C	D083_0137	Putative lipoprotein yceB precursor	synonymous_variant c.429G>A p.Ser143Ser
	CP016928	144399	C	T	C	C	C	C	C	C	C	C	T	C	D083_0137	Putative lipoprotein yceB precursor	synonymous_variant c.354G>A p.Glu118Glu
	CP016928	144821	G	C	G	G	G	G	G	G	G	G	C	G
	CP016928	144822	C	T	C	C	C	C	C	C	C	C	T	C
	CP016928	144853	C	T	C	C	C	C	C	C	C	C	T	C
	CP016928	145035	T	C	T	T	T	T	T	T	T	T	C	T	D083_0138	Glutaredoxin 2	missense_variant c.500_504delAGCTAinsCGCTG p.Lys167Thr
	CP016928	145039	T	G	T	T	T	T	T	T	T	T	G	T	D083_0138	Glutaredoxin 2	missense_variant c.500_504delAGCTAinsCGCTG p.Lys167Thr
	CP016928	145289	A	G	A	A	A	A	A	A	A	A	G	A	D083_0138	Glutaredoxin 2	missense_variant c.250T>C p.Ser84Pro
	CP016928	145327	G	T	G	G	G	G	G	G	G	G	T	G	D083_0138	Glutaredoxin 2	missense_variant c.212C>A p.Ala71Glu
	CP016928	145461	C	T	C	C	C	C	C	C	C	C	T	C	D083_0138	Glutaredoxin 2	synonymous_variant c.78G>A p.Val26Val
	CP016928	145578	T	G	T	T	T	T	T	T	T	T	G	T
	CP016928	146030	G	T	G	G	G	G	G	G	G	G	T	G	D083_0139	MFS superfamily export protein YceL	synonymous_variant c.930C>A p.Gly310Gly
	CP016928	146154	T	C	T	T	T	T	T	T	T	T	C	T	D083_0139	MFS superfamily export protein YceL	missense_variant c.806A>G p.Lys269Arg
	CP016928	146581	A	G	A	A	A	A	A	A	A	A	G	A	D083_0139	MFS superfamily export protein YceL	synonymous_variant c.379T>C p.Leu127Leu
	CP016928	146597	G	A	G	G	G	G	G	G	G	G	A	G	D083_0139	MFS superfamily export protein YceL	synonymous_variant c.363C>T p.Asn121Asn
	CP016928	146630	C	T	C	C	C	C	C	C	C	C	T	C	D083_0139	MFS superfamily export protein YceL	synonymous_variant c.330G>A p.Ala110Ala
	CP016928	146723	A	G	A	A	A	A	A	A	A	A	G	A	D083_0139	MFS superfamily export protein YceL	synonymous_variant c.237T>C p.Ile79Ile
	CP016928	147528	T	C	T	T	T	T	T	T	T	T	C	T	D083_0140	Ribosomal-protein-S5p-alanine acetyltransferase	synonymous_variant c.372T>C p.Asn124Asn
	CP016928	147582	A	C	A	A	A	A	A	A	A	A	C	A	D083_0140	Ribosomal-protein-S5p-alanine acetyltransferase	synonymous_variant c.426A>C p.Ala142Ala
	CP016928	147726	T	C	T	T	T	T	T	T	T	T	C	T	D083_0140	Ribosomal-protein-S5p-alanine acetyltransferase	synonymous_variant c.570T>C p.Ser190Ser
	CP016928	147771	C	A	C	C	C	C	C	C	C	C	A	C	D083_0140	Ribosomal-protein-S5p-alanine acetyltransferase	synonymous_variant c.615C>A p.Ala205Ala
	CP016928	147781	T	C	T	T	T	T	T	T	T	T	C	T	D083_0140	Ribosomal-protein-S5p-alanine acetyltransferase	synonymous_variant c.625T>C p.Leu209Leu
	CP016928	148045	A	G	A	A	A	A	A	A	A	A	G	A	D083_0141	Protein of unknown function YceH	synonymous_variant c.165A>G p.Val55Val
	CP016928	148212	T	C	T	T	T	T	T	T	T	T	C	T	D083_0141	Protein of unknown function YceH	missense_variant c.332T>C p.Val111Ala
	CP016928	148408	C	T	C	C	C	C	C	C	C	C	T	C	D083_0141	Protein of unknown function YceH	missense_variant c.528_529delCAinsTG p.Thr177Ala
	CP016928	148409	A	G	A	A	A	A	A	A	A	A	G	A	D083_0141	Protein of unknown function YceH	missense_variant c.528_529delCAinsTG p.Thr177Ala
	CP016928	148489	A	G	A	A	A	A	A	A	A	A	G	A	D083_0141	Protein of unknown function YceH	synonymous_variant c.609_612delAGCAinsGGCG p.205
	CP016928	148492	A	G	A	A	A	A	A	A	A	A	G	A	D083_0141	Protein of unknown function YceH	synonymous_variant c.609_612delAGCAinsGGCG p.205
	CP016928	148519	C	T	C	C	C	C	C	C	C	C	T	C	D083_0141	Protein of unknown function YceH	synonymous_variant c.639C>T p.Leu213Leu
	CP016928	148533	C	T	C	C	C	C	C	C	C	C	T	C
	CP016928	148978	G	A	G	G	G	G	G	G	G	G	A	G	D083_0142	Virulence factor MviM	synonymous_variant c.417G>A p.Pro139Pro
	CP016928	148990	T	C	T	T	T	T	T	T	T	T	C	T	D083_0142	Virulence factor MviM	synonymous_variant c.429T>C p.Arg143Arg
	CP016928	149007	G	T	G	G	G	G	G	G	G	G	T	G	D083_0142	Virulence factor MviM	missense_variant c.446G>T p.Ser149Ile
	CP016928	149227	C	T	C	C	C	C	C	C	C	C	T	C	D083_0142	Virulence factor MviM	synonymous_variant c.666C>T p.Ser222Ser
	CP016928	149430	G	A	G	G	G	G	G	G	G	G	A	G	D083_0142	Virulence factor MviM	missense_variant c.869G>A p.Gly290Asp
	CP016928	149606	T	C	T	T	T	T	T	T	T	T	C	T
	CP016928	149646	C	A	C	C	C	C	C	C	C	C	A	C
	CP016928	150937	C	T	C	C	C	C	C	C	C	C	T	C	D083_0143	putative peptidoglycan lipid II flippase MurJ	synonymous_variant c.1228C>T p.Leu410Leu
	CP016928	151054	G	A	G	G	G	G	G	G	G	G	A	G	D083_0143	putative peptidoglycan lipid II flippase MurJ	missense_variant c.1345G>A p.Val449Ile
	CP016928	151429	C	T	C	C	C	C	C	C	C	C	T	C	D083_0144	Arginyl-tRNA synthetase	synonymous_variant c.1668G>A p.Leu556Leu
	CP016928	151489	A	G	A	A	A	A	A	A	A	A	G	A	D083_0144	Arginyl-tRNA synthetase	synonymous_variant c.1608T>C p.Cys536Cys
	CP016928	151606	C	G	C	C	C	C	C	C	C	C	G	C	D083_0144	Arginyl-tRNA synthetase	synonymous_variant c.1491G>C p.Thr497Thr
	CP016928	151639	T	C	T	T	T	T	T	T	T	T	C	T	D083_0144	Arginyl-tRNA synthetase	missense_variant c.1456_1458delGTAinsATG p.Val486Met
	CP016928	151641	C	T	C	C	C	C	C	C	C	C	T	C	D083_0144	Arginyl-tRNA synthetase	missense_variant c.1456_1458delGTAinsATG p.Val486Met
	CP016928	151939	G	A	G	G	G	G	G	G	G	G	A	G	D083_0144	Arginyl-tRNA synthetase	synonymous_variant c.1158C>T p.Gly386Gly
	CP016928	152098	C	G	C	C	C	C	C	C	C	C	G	C	D083_0144	Arginyl-tRNA synthetase	synonymous_variant c.999G>C p.Val333Val
	CP016928	152277	T	C	T	T	T	T	T	T	T	T	C	T	D083_0144	Arginyl-tRNA synthetase	missense_variant c.820A>G p.Thr274Ala
	CP016928	152365	G	A	G	G	G	G	G	G	G	G	A	G	D083_0144	Arginyl-tRNA synthetase	synonymous_variant c.732C>T p.Asp244Asp
	CP016928	152473	T	C	T	T	T	T	T	T	T	T	C	T	D083_0144	Arginyl-tRNA synthetase	synonymous_variant c.624A>G p.Glu208Glu
	CP016928	152549	T	G	T	T	T	T	T	T	T	T	G	T	D083_0144	Arginyl-tRNA synthetase	missense_variant c.548A>C p.Asp183Ala
	CP016928	152763	G	C	G	G	G	G	G	G	G	G	C	G	D083_0144	Arginyl-tRNA synthetase	missense_variant c.334C>G p.Pro112Ala
	CP016928	153205	G	A	G	n	G	G	G	G	G	G	A	G
	CP016928	154256	A	G	A	A	A	A	A	A	A	A	G	A	D083_0145	Protein yecM	synonymous_variant c.459A>G p.Glu153Glu
	CP016928	154679	T	C	T	T	T	T	T	T	T	T	C	T	D083_0146	Cytoplasmic copper homeostasis protein cutC	synonymous_variant c.106T>C p.Leu36Leu
	CP016928	154963	T	G	T	T	T	T	T	T	T	T	G	T	D083_0146	Cytoplasmic copper homeostasis protein cutC	synonymous_variant c.390T>G p.Pro130Pro
	CP016928	154982	C	T	C	C	C	C	C	C	C	C	T	C	D083_0146	Cytoplasmic copper homeostasis protein cutC	synonymous_variant c.409C>T p.Leu137Leu
	CP016928	155008	A	G	A	A	A	A	A	A	A	A	G	A	D083_0146	Cytoplasmic copper homeostasis protein cutC	synonymous_variant c.435A>G p.Val145Val
	CP016928	155346	C	T	C	C	C	C	C	C	C	C	T	C
	CP016928	156138	G	A	G	G	G	G	G	G	G	G	A	G	D083_0149	tRNA (5-methoxyuridine) 34 synthase	missense_variant c.830C>T p.Ala277Val
	CP016928	156251	C	T	C	C	C	C	C	C	C	C	T	C	D083_0149	tRNA (5-methoxyuridine) 34 synthase	synonymous_variant c.714_717delACCGinsGCCA p.240
	CP016928	156254	T	C	T	T	T	T	T	T	T	T	C	T	D083_0149	tRNA (5-methoxyuridine) 34 synthase	synonymous_variant c.714_717delACCGinsGCCA p.240
	CP016928	156259	A	G	A	A	A	A	A	A	A	A	G	A	D083_0149	tRNA (5-methoxyuridine) 34 synthase	synonymous_variant c.709T>C p.Leu237Leu
	CP016928	156272	A	G	A	A	A	A	A	A	A	A	G	A	D083_0149	tRNA (5-methoxyuridine) 34 synthase	synonymous_variant c.693_696delCGATinsTGAC p.233
	CP016928	156275	G	A	G	G	G	G	G	G	G	G	A	G	D083_0149	tRNA (5-methoxyuridine) 34 synthase	synonymous_variant c.693_696delCGATinsTGAC p.233
	CP016928	156281	T	C	T	T	T	T	T	T	T	T	C	T	D083_0149	tRNA (5-methoxyuridine) 34 synthase	synonymous_variant c.687A>G p.Val229Val
	CP016928	156362	C	T	C	C	C	C	C	C	C	C	T	C	D083_0149	tRNA (5-methoxyuridine) 34 synthase	synonymous_variant c.606G>A p.Arg202Arg
	CP016928	156814	G	A	G	G	G	G	G	G	G	G	A	G	D083_0149	tRNA (5-methoxyuridine) 34 synthase	synonymous_variant c.154C>T p.Leu52Leu
	CP016928	157327	T	C	T	T	T	T	T	T	T	T	C	T	D083_0150	tRNA (uridine-5-oxyacetic acid methyl ester) 34 synthase	synonymous_variant c.381A>G p.Ser127Ser
	CP016928	157359	C	T	C	C	C	C	C	C	C	C	T	C	D083_0150	tRNA (uridine-5-oxyacetic acid methyl ester) 34 synthase	missense_variant c.349G>A p.Asp117Asn
	CP016928	157602	T	C	T	T	T	T	T	T	T	T	C	T	D083_0150	tRNA (uridine-5-oxyacetic acid methyl ester) 34 synthase	missense_variant c.105_106delTAinsCG p.Ile36Val
	CP016928	157603	A	G	A	A	A	A	A	A	A	A	G	A	D083_0150	tRNA (uridine-5-oxyacetic acid methyl ester) 34 synthase	missense_variant c.105_106delTAinsCG p.Ile36Val
	CP016928	157818	T	G	T	T	T	T	T	T	T	T	G	T
	CP016928	158526	G	A	G	G	G	G	G	G	G	G	A	G	D083_0152	hypothetical protein	synonymous_variant c.777_780delCATCinsTATT p.261
	CP016928	158529	G	A	G	G	G	G	G	G	G	G	A	G	D083_0152	hypothetical protein	synonymous_variant c.777_780delCATCinsTATT p.261
	CP016928	158549	C	T	C	C	C	C	C	C	C	C	T	C	D083_0152	hypothetical protein	missense_variant c.757G>A p.Ala253Thr
	CP016928	158556	T	C	T	T	T	T	T	T	T	T	C	T	D083_0152	hypothetical protein	synonymous_variant c.750A>G p.Glu250Glu
	CP016928	158581	A	G	A	A	A	A	A	A	A	A	G	A	D083_0152	hypothetical protein	missense_variant c.725T>C p.Met242Thr
	CP016928	158590	C	T	C	C	C	C	C	C	C	C	T	C	D083_0152	hypothetical protein	missense_variant c.716G>A p.Arg239His
	CP016928	158595	G	A	G	G	G	G	G	G	G	G	A	G	D083_0152	hypothetical protein	synonymous_variant c.711C>T p.Asn237Asn
	CP016928	158605	G	T	G	G	G	G	G	G	G	G	T	G	D083_0152	hypothetical protein	missense_variant c.701C>A p.Pro234Gln
	CP016928	158625	A	C	A	A	A	A	A	A	A	A	C	A	D083_0152	hypothetical protein	synonymous_variant c.681T>G p.Arg227Arg
	CP016928	158641	T	C	T	T	T	T	T	T	T	T	C	T	D083_0152	hypothetical protein	missense_variant c.665A>G p.Glu222Gly
	CP016928	158715	G	C	G	G	G	G	G	G	G	G	C	G	D083_0152	hypothetical protein	synonymous_variant c.591C>G p.Ala197Ala
	CP016928	158784	A	G	A	A	A	A	A	A	A	A	G	A	D083_0152	hypothetical protein	synonymous_variant c.522T>C p.Leu174Leu
	CP016928	158802	T	G	T	T	T	T	T	T	T	T	G	T	D083_0152	hypothetical protein	synonymous_variant c.504A>C p.Gly168Gly
	CP016928	159341	A	G	A	A	A	A	A	A	A	A	G	A
	CP016928	159858	G	A	G	G	G	G	G	G	G	G	A	G	D083_0154	Aspartyl-tRNA synthetase	synonymous_variant c.312G>A p.Arg104Arg
	CP016928	160392	T	C	T	T	T	T	T	T	T	T	C	T	D083_0154	Aspartyl-tRNA synthetase	synonymous_variant c.846T>C p.Asp282Asp
	CP016928	160432	A	G	A	A	A	A	A	A	A	A	G	A	D083_0154	Aspartyl-tRNA synthetase	missense_variant c.886A>G p.Thr296Ala
	CP016928	160866	T	C	T	T	T	T	T	T	T	T	C	T	D083_0154	Aspartyl-tRNA synthetase	synonymous_variant c.1320T>C p.Gly440Gly
	CP016928	160878	T	G	T	T	T	T	T	T	T	T	G	T	D083_0154	Aspartyl-tRNA synthetase	synonymous_variant c.1332T>G p.Leu444Leu
	CP016928	160968	C	T	C	C	C	C	C	C	C	C	T	C	D083_0154	Aspartyl-tRNA synthetase	synonymous_variant c.1422C>T p.Tyr474Tyr
	CP016928	161068	C	A	C	C	C	C	C	C	C	C	A	C	D083_0154	Aspartyl-tRNA synthetase	synonymous_variant c.1522C>A p.Arg508Arg
	CP016928	161107	T	C	T	T	T	T	T	T	T	T	C	T	D083_0154	Aspartyl-tRNA synthetase	synonymous_variant c.1561T>C p.Leu521Leu
	CP016928	161734	T	C	T	T	T	T	T	T	T	T	C	T	D083_0155	Dihydroneopterin triphosphate pyrophosphohydrolase type 2	synonymous_variant c.396T>C p.Ser132Ser
	CP016928	162024	C	T	C	C	C	C	C	C	C	C	T	C	D083_0156	hypothetical protein	synonymous_variant c.219C>T p.Gly73Gly
	CP016928	162030	C	T	C	C	C	C	C	C	C	C	T	C	D083_0156	hypothetical protein	synonymous_variant c.225C>T p.Gly75Gly
	CP016928	162081	G	A	G	G	G	G	G	G	G	G	A	G	D083_0156	hypothetical protein	synonymous_variant c.276G>A p.Pro92Pro
	CP016928	162348	C	T	C	C	C	C	C	C	C	C	T	C	D083_0156	hypothetical protein	synonymous_variant c.543C>T p.Gly181Gly
	CP016928	162435	T	C	T	T	T	T	T	T	T	T	C	T	D083_0156	hypothetical protein	synonymous_variant c.630T>C p.Asp210Asp
	CP016928	162471	T	C	T	T	T	T	T	T	T	T	C	T	D083_0156	hypothetical protein	synonymous_variant c.666T>C p.Asp222Asp
	CP016928	162868	G	A	G	G	G	G	G	G	G	G	A	G	D083_0157	Crossover junction endodeoxyribonuclease RuvC	synonymous_variant c.279G>A p.Val93Val
	CP016928	163280	A	C	A	A	A	A	A	A	A	A	C	A
	CP016928	163282	C	T	C	C	C	C	C	C	C	C	T	C
	CP016928	163768	T	C	T	T	T	T	T	T	T	T	C	T	D083_0158	HoxN/HupN/NixA family nickel/cobalt transporter	synonymous_variant c.357T>C p.Gly119Gly
	CP016928	163813	T	G	T	T	T	T	T	T	T	T	G	T	D083_0158	HoxN/HupN/NixA family nickel/cobalt transporter	synonymous_variant c.402T>G p.Ala134Ala
	CP016928	163873	A	G	A	A	A	A	A	A	A	A	G	A	D083_0158	HoxN/HupN/NixA family nickel/cobalt transporter	synonymous_variant c.462_463delAAinsGC p.156
	CP016928	163874	A	C	A	A	A	A	A	A	A	A	C	A	D083_0158	HoxN/HupN/NixA family nickel/cobalt transporter	synonymous_variant c.462_463delAAinsGC p.156
	CP016928	163915	G	C	G	G	G	G	G	G	G	G	C	G	D083_0158	HoxN/HupN/NixA family nickel/cobalt transporter	synonymous_variant c.504G>C p.Ala168Ala
	CP016928	163987	T	C	T	T	T	T	T	T	T	T	C	T	D083_0158	HoxN/HupN/NixA family nickel/cobalt transporter	synonymous_variant c.576T>C p.Gly192Gly
	CP016928	164074	C	G	C	C	C	C	C	C	C	C	G	C	D083_0158	HoxN/HupN/NixA family nickel/cobalt transporter	missense_variant c.663C>G p.Ile221Met
	CP016928	164092	C	T	C	C	C	C	C	C	C	C	T	C	D083_0158	HoxN/HupN/NixA family nickel/cobalt transporter	synonymous_variant c.681C>T p.Phe227Phe
	CP016928	164107	C	T	C	C	C	C	C	C	C	C	T	C	D083_0158	HoxN/HupN/NixA family nickel/cobalt transporter	synonymous_variant c.696C>T p.Thr232Thr
	CP016928	164131	A	C	A	A	A	A	A	A	A	A	C	A	D083_0158	HoxN/HupN/NixA family nickel/cobalt transporter	synonymous_variant c.720A>C p.Thr240Thr
	CP016928	164191	G	A	G	G	G	G	G	G	G	G	A	G	D083_0158	HoxN/HupN/NixA family nickel/cobalt transporter	synonymous_variant c.780G>A p.Lys260Lys
	CP016928	164461	T	G	T	T	T	T	T	T	T	T	G	T
	CP016928	164510	C	T	C	C	C	C	C	C	C	C	T	C	D083_0159	hypothetical protein	synonymous_variant c.42C>T p.His14His
	CP016928	164548	A	G	A	A	A	A	A	A	A	A	G	A	D083_0159	hypothetical protein	missense_variant c.80A>G p.Tyr27Cys
	CP016928	164624	G	C	G	G	G	G	G	G	G	G	C	G	D083_0160	hypothetical protein	synonymous_variant c.114C>G p.Thr38Thr
	CP016928	164884	G	A	G	G	G	G	G	G	G	G	A	G	D083_0161	Holliday junction DNA helicase RuvA	synonymous_variant c.147G>A p.Val49Val
	CP016928	164947	C	T	C	C	C	C	C	C	C	C	T	C	D083_0161	Holliday junction DNA helicase RuvA	synonymous_variant c.210C>T p.Val70Val
	CP016928	165193	T	G	T	T	T	T	T	T	T	T	G	T	D083_0161	Holliday junction DNA helicase RuvA	synonymous_variant c.456T>G p.Arg152Arg
	CP016928	165220	T	C	T	T	T	T	T	T	T	T	C	T	D083_0161	Holliday junction DNA helicase RuvA	synonymous_variant c.483T>C p.Gly161Gly
	CP016928	165354	C	T	C	C	C	C	C	C	C	C	T	C	D083_0162	Holliday junction DNA helicase RuvB	synonymous_variant c.79C>T p.Leu27Leu
	CP016928	165485	A	G	A	A	A	A	A	A	A	A	G	A	D083_0162	Holliday junction DNA helicase RuvB	synonymous_variant c.210A>G p.Thr70Thr
	CP016928	165563	T	C	T	T	T	T	T	T	T	T	C	T	D083_0162	Holliday junction DNA helicase RuvB	synonymous_variant c.288T>C p.Asp96Asp
	CP016928	165603	T	C	T	T	T	T	T	T	T	T	C	T	D083_0162	Holliday junction DNA helicase RuvB	synonymous_variant c.328T>C p.Leu110Leu
	CP016928	165650	A	G	A	A	A	A	A	A	A	A	G	A	D083_0162	Holliday junction DNA helicase RuvB	synonymous_variant c.375A>G p.Val125Val
	CP016928	165722	G	A	G	G	G	G	G	G	G	G	A	G	D083_0162	Holliday junction DNA helicase RuvB	synonymous_variant c.447G>A p.Lys149Lys
	CP016928	165866	T	C	T	T	T	T	T	T	T	T	C	T	D083_0162	Holliday junction DNA helicase RuvB	synonymous_variant c.591T>C p.Ala197Ala
	CP016928	165878	A	G	A	A	A	A	A	A	A	A	G	A	D083_0162	Holliday junction DNA helicase RuvB	synonymous_variant c.603A>G p.Gly201Gly
	CP016928	166148	C	T	C	C	C	C	C	C	C	C	T	C	D083_0162	Holliday junction DNA helicase RuvB	synonymous_variant c.873C>T p.Gly291Gly
	CP016928	166223	T	C	T	T	T	T	T	T	T	T	C	T	D083_0162	Holliday junction DNA helicase RuvB	synonymous_variant c.948T>C p.Arg316Arg
	CP016928	166394	G	A	G	G	G	G	G	G	G	G	A	G
	CP016928	166426	T	C	T	T	T	T	T	T	T	T	C	T
	CP016928	166641	T	C	T	T	T	T	T	T	T	T	C	T	D083_0163	Zinc ABC transporter, inner membrane permease protein ZnuB	missense_variant c.598A>G p.Thr200Ala
	CP016928	166723	T	C	T	T	T	T	T	T	T	T	C	T	D083_0163	Zinc ABC transporter, inner membrane permease protein ZnuB	synonymous_variant c.516A>G p.Leu172Leu
	CP016928	166960	T	C	T	T	T	T	T	T	T	T	C	T	D083_0163	Zinc ABC transporter, inner membrane permease protein ZnuB	synonymous_variant c.276_279delCGCAinsTGCG p.94
	CP016928	166963	G	A	G	G	G	G	G	G	G	G	A	G	D083_0163	Zinc ABC transporter, inner membrane permease protein ZnuB	synonymous_variant c.276_279delCGCAinsTGCG p.94
	CP016928	166981	A	G	A	A	A	A	A	A	A	A	G	A	D083_0163	Zinc ABC transporter, inner membrane permease protein ZnuB	synonymous_variant c.258T>C p.Leu86Leu
	CP016928	167092	G	A	G	G	G	G	G	G	G	G	A	G	D083_0163	Zinc ABC transporter, inner membrane permease protein ZnuB	synonymous_variant c.147C>T p.Gly49Gly
	CP016928	167385	T	A	T	T	T	T	T	T	T	T	A	T	D083_0164	Zinc ABC transporter, ATP-binding protein ZnuC	synonymous_variant c.606_609delCACAinsTACT p.204
	CP016928	167388	G	A	G	G	G	G	G	G	G	G	A	G	D083_0164	Zinc ABC transporter, ATP-binding protein ZnuC	synonymous_variant c.606_609delCACAinsTACT p.204
	CP016928	167472	T	C	T	T	T	T	T	T	T	T	C	T	D083_0164	Zinc ABC transporter, ATP-binding protein ZnuC	synonymous_variant c.522A>G p.Val174Val
	CP016928	167547	T	C	T	T	T	T	T	T	T	T	C	T	D083_0164	Zinc ABC transporter, ATP-binding protein ZnuC	synonymous_variant c.447A>G p.Gln149Gln
	CP016928	167556	T	C	T	T	T	T	T	T	T	T	C	T	D083_0164	Zinc ABC transporter, ATP-binding protein ZnuC	synonymous_variant c.438A>G p.Glu146Glu
	CP016928	167613	T	C	T	T	T	T	T	T	T	T	C	T	D083_0164	Zinc ABC transporter, ATP-binding protein ZnuC	synonymous_variant c.378_381delCCAAinsTCAG p.128
	CP016928	167616	G	A	G	G	G	G	G	G	G	G	A	G	D083_0164	Zinc ABC transporter, ATP-binding protein ZnuC	synonymous_variant c.378_381delCCAAinsTCAG p.128
	CP016928	167793	A	G	A	A	A	A	A	A	A	A	G	A	D083_0164	Zinc ABC transporter, ATP-binding protein ZnuC	synonymous_variant c.201T>C p.Leu67Leu
	CP016928	167821	T	C	T	T	T	T	T	T	T	T	C	T	D083_0164	Zinc ABC transporter, ATP-binding protein ZnuC	missense_variant c.173A>G p.His58Arg
	CP016928	168729	G	A	G	G	G	G	G	G	G	G	A	G	D083_0165	Zinc ABC transporter, periplasmic-binding protein ZnuA	missense_variant c.661G>A p.Val221Ile
	CP016928	168794	T	C	T	T	T	T	T	T	T	T	C	T	D083_0165	Zinc ABC transporter, periplasmic-binding protein ZnuA	synonymous_variant c.726T>C p.Tyr242Tyr
	CP016928	168842	T	C	T	T	T	T	T	T	T	T	C	T	D083_0165	Zinc ABC transporter, periplasmic-binding protein ZnuA	synonymous_variant c.774T>C p.Asn258Asn
	CP016928	168860	C	T	C	C	C	C	C	C	C	C	T	C	D083_0165	Zinc ABC transporter, periplasmic-binding protein ZnuA	synonymous_variant c.792C>T p.Gly264Gly
	CP016928	168964	G	A	G	G	G	G	G	G	G	G	A	G	D083_0165	Zinc ABC transporter, periplasmic-binding protein ZnuA	missense_variant c.896G>A p.Arg299Lys
	CP016928	169070	A	G	A	A	A	A	A	A	A	A	G	A	D083_0165	Zinc ABC transporter, periplasmic-binding protein ZnuA	synonymous_variant c.1002A>G p.Leu334Leu
	CP016928	169604	C	T	C	C	C	C	C	C	C	C	T	C	D083_0166	Cell wall endopeptidase, family M23/M37	synonymous_variant c.498C>T p.Ile166Ile
	CP016928	169658	T	C	T	T	T	T	T	T	T	T	C	T	D083_0166	Cell wall endopeptidase, family M23/M37	synonymous_variant c.552T>C p.Thr184Thr
	CP016928	169940	T	C	T	T	T	T	T	T	T	T	C	T	D083_0166	Cell wall endopeptidase, family M23/M37	synonymous_variant c.834T>C p.Ser278Ser
	CP016928	170105	T	C	T	T	T	T	T	T	T	T	C	T	D083_0166	Cell wall endopeptidase, family M23/M37	synonymous_variant c.999T>C p.Arg333Arg
	CP016928	170306	T	G	T	T	T	T	T	T	T	T	G	T	D083_0166	Cell wall endopeptidase, family M23/M37	synonymous_variant c.1200T>G p.Pro400Pro
	CP016928	170782	C	T	C	C	C	C	C	C	C	C	T	C	D083_0167	Lipid A biosynthesis (KDO) 2-(lauroyl)-lipid IVA acyltransferase	synonymous_variant c.115C>T p.Leu39Leu
	CP016928	170850	G	T	G	G	G	G	G	G	G	G	T	G	D083_0167	Lipid A biosynthesis (KDO) 2-(lauroyl)-lipid IVA acyltransferase	synonymous_variant c.183G>T p.Arg61Arg
	CP016928	170865	G	C	G	G	G	G	G	G	G	G	C	G	D083_0167	Lipid A biosynthesis (KDO) 2-(lauroyl)-lipid IVA acyltransferase	synonymous_variant c.198G>C p.Ala66Ala
	CP016928	170880	T	C	T	T	T	T	T	T	T	T	C	T	D083_0167	Lipid A biosynthesis (KDO) 2-(lauroyl)-lipid IVA acyltransferase	synonymous_variant c.213T>C p.Arg71Arg
	CP016928	170913	G	A	G	G	G	G	G	G	G	G	A	G	D083_0167	Lipid A biosynthesis (KDO) 2-(lauroyl)-lipid IVA acyltransferase	synonymous_variant c.246G>A p.Ser82Ser
	CP016928	170973	G	A	G	G	G	G	G	G	G	G	A	G	D083_0167	Lipid A biosynthesis (KDO) 2-(lauroyl)-lipid IVA acyltransferase	synonymous_variant c.306G>A p.Leu102Leu
	CP016928	171181	T	C	T	T	T	T	T	T	T	T	C	T	D083_0167	Lipid A biosynthesis (KDO) 2-(lauroyl)-lipid IVA acyltransferase	synonymous_variant c.514T>C p.Leu172Leu
	CP016928	171540	T	C	T	T	T	T	T	T	T	T	C	T	D083_0167	Lipid A biosynthesis (KDO) 2-(lauroyl)-lipid IVA acyltransferase	synonymous_variant c.873_874delTTinsCC p.293
	CP016928	171541	T	C	T	T	T	T	T	T	T	T	C	T	D083_0167	Lipid A biosynthesis (KDO) 2-(lauroyl)-lipid IVA acyltransferase	synonymous_variant c.873_874delTTinsCC p.293
	CP016928	171546	T	A	T	T	T	T	T	T	T	T	A	T	D083_0167	Lipid A biosynthesis (KDO) 2-(lauroyl)-lipid IVA acyltransferase	synonymous_variant c.879_882delTACGinsAACA p.295
	CP016928	171549	G	A	G	G	G	G	G	G	G	G	A	G	D083_0167	Lipid A biosynthesis (KDO) 2-(lauroyl)-lipid IVA acyltransferase	synonymous_variant c.879_882delTACGinsAACA p.295
	CP016928	171630	A	G	A	A	A	A	A	A	A	A	G	A	D083_0167	Lipid A biosynthesis (KDO) 2-(lauroyl)-lipid IVA acyltransferase	synonymous_variant c.963_966delAGACinsGGAT p.323
	CP016928	171633	C	T	C	C	C	C	C	C	C	C	T	C	D083_0167	Lipid A biosynthesis (KDO) 2-(lauroyl)-lipid IVA acyltransferase	synonymous_variant c.963_966delAGACinsGGAT p.323
	CP016928	171639	C	T	C	C	C	C	C	C	C	C	T	C	D083_0167	Lipid A biosynthesis (KDO) 2-(lauroyl)-lipid IVA acyltransferase	synonymous_variant c.972C>T p.Tyr324Tyr
	CP016928	171662	C	T	C	C	C	C	C	C	C	C	T	C
	CP016928	171672	G	A	G	G	G	G	G	G	G	G	A	G
	CP016928	171684	C	T	C	C	C	C	C	C	C	C	T	C
	CP016928	171689	C	A	C	C	C	C	C	C	C	C	A	C
	CP016928	171804	G	A	G	G	G	G	G	G	G	G	A	G
	CP016928	171809	T	G	T	T	T	T	T	T	T	T	G	T
	CP016928	171811	G	A	G	G	G	G	G	G	G	G	A	G
	CP016928	171812	T	G	T	T	T	T	T	T	T	T	G	T
	CP016928	171868	G	A	G	G	G	G	G	G	G	G	A	G
	CP016928	171869	T	C	T	T	T	T	T	T	T	T	C	T
	CP016928	171904	T	C	T	T	T	T	T	T	T	T	C	T
	CP016928	171985	T	C	T	T	T	T	T	T	T	T	C	T
	CP016928	171992	T	C	T	T	T	T	T	T	T	T	C	T
	CP016928	172045	C	T	C	C	C	C	C	C	C	C	T	C
	CP016928	172591	A	G	A	A	A	A	A	A	A	A	G	A
	CP016928	172594	G	A	G	G	G	G	G	G	G	G	A	G
	CP016928	172619	G	A	G	G	G	G	G	G	G	G	A	G
	CP016928	172630	G	A	G	G	G	G	G	G	G	G	A	G
	CP016928	172947	C	T	C	C	C	C	C	C	C	C	T	C	D083_0169	hypothetical protein	synonymous_variant c.271C>T p.Leu91Leu
	CP016928	173416	G	A	G	G	G	G	G	G	G	G	A	G	D083_0170	Pyruvate kinase	synonymous_variant c.1251C>T p.Thr417Thr
	CP016928	173427	A	G	A	A	A	A	A	A	A	A	G	A	D083_0170	Pyruvate kinase	synonymous_variant c.1240T>C p.Leu414Leu
	CP016928	173743	C	T	C	C	C	C	C	C	C	C	T	C	D083_0170	Pyruvate kinase	synonymous_variant c.924G>A p.Val308Val
	CP016928	173758	A	G	A	A	A	A	A	A	A	A	G	A	D083_0170	Pyruvate kinase	synonymous_variant c.909T>C p.Asp303Asp
	CP016928	173977	C	T	C	C	C	C	C	C	C	C	T	C	D083_0170	Pyruvate kinase	synonymous_variant c.690G>A p.Val230Val
	CP016928	173986	T	C	T	T	T	T	T	T	T	T	C	T	D083_0170	Pyruvate kinase	synonymous_variant c.681A>G p.Ala227Ala
	CP016928	175220	A	G	A	A	A	A	A	A	A	A	G	A	D083_0171	Phosphogluconate repressor HexR, RpiR family	synonymous_variant c.501T>C p.Arg167Arg
	CP016928	175265	A	G	A	A	A	A	A	A	A	A	G	A	D083_0171	Phosphogluconate repressor HexR, RpiR family	synonymous_variant c.456T>C p.Arg152Arg
	CP016928	175415	G	A	G	G	G	G	G	G	G	G	A	G	D083_0171	Phosphogluconate repressor HexR, RpiR family	synonymous_variant c.306C>T p.Thr102Thr
	CP016928	175646	A	G	A	A	A	A	A	A	A	A	G	A	D083_0171	Phosphogluconate repressor HexR, RpiR family	synonymous_variant c.75T>C p.Ile25Ile
	CP016928	175987	C	T	C	C	C	C	C	C	C	C	T	C
	CP016928	176207	T	C	T	T	T	T	T	T	T	T	C	T	D083_0172	Glucose-6-phosphate 1-dehydrogenase	missense_variant c.122T>C p.Leu41Pro
	CP016928	176224	G	A	G	G	G	G	G	G	G	G	A	G	D083_0172	Glucose-6-phosphate 1-dehydrogenase	missense_variant c.139G>A p.Gly47Ser
	CP016928	176389	C	T	C	C	C	C	C	C	C	C	T	C	D083_0172	Glucose-6-phosphate 1-dehydrogenase	synonymous_variant c.304C>T p.Leu102Leu
	CP016928	176487	A	C	A	A	A	A	A	A	A	A	C	A	D083_0172	Glucose-6-phosphate 1-dehydrogenase	synonymous_variant c.402A>C p.Ala134Ala
	CP016928	176535	C	T	C	C	C	C	C	C	C	C	T	C	D083_0172	Glucose-6-phosphate 1-dehydrogenase	synonymous_variant c.450C>T p.Gly150Gly
	CP016928	176568	T	C	T	T	T	T	T	T	T	T	C	T	D083_0172	Glucose-6-phosphate 1-dehydrogenase	synonymous_variant c.483T>C p.Asn161Asn
	CP016928	176580	G	A	G	G	G	G	G	G	G	G	A	G	D083_0172	Glucose-6-phosphate 1-dehydrogenase	synonymous_variant c.495G>A p.Glu165Glu
	CP016928	176647	T	C	T	T	T	T	T	T	T	T	C	T	D083_0172	Glucose-6-phosphate 1-dehydrogenase	synonymous_variant c.562T>C p.Leu188Leu
	CP016928	176739	C	T	C	C	C	C	C	C	C	C	T	C	D083_0172	Glucose-6-phosphate 1-dehydrogenase	synonymous_variant c.654C>T p.Gly218Gly
	CP016928	176937	C	T	C	C	C	C	C	C	C	C	T	C	D083_0172	Glucose-6-phosphate 1-dehydrogenase	synonymous_variant c.852C>T p.Val284Val
	CP016928	177057	T	C	T	T	T	T	T	T	T	T	C	T	D083_0172	Glucose-6-phosphate 1-dehydrogenase	synonymous_variant c.972T>C p.Asp324Asp
	CP016928	177093	C	T	C	C	C	C	C	C	C	C	T	C	D083_0172	Glucose-6-phosphate 1-dehydrogenase	synonymous_variant c.1008C>T p.Arg336Arg
	CP016928	177123	A	G	A	A	A	A	A	A	A	A	G	A	D083_0172	Glucose-6-phosphate 1-dehydrogenase	synonymous_variant c.1038A>G p.Ser346Ser
	CP016928	177171	T	C	T	T	T	T	T	T	T	T	C	T	D083_0172	Glucose-6-phosphate 1-dehydrogenase	synonymous_variant c.1086T>C p.Asp362Asp
	CP016928	177300	C	T	C	C	C	C	C	C	C	C	T	C	D083_0172	Glucose-6-phosphate 1-dehydrogenase	synonymous_variant c.1215_1216delCTinsTC p.407
	CP016928	177301	T	C	T	T	T	T	T	T	T	T	C	T	D083_0172	Glucose-6-phosphate 1-dehydrogenase	synonymous_variant c.1215_1216delCTinsTC p.407
	CP016928	177402	C	T	C	C	C	C	C	C	C	C	T	C	D083_0172	Glucose-6-phosphate 1-dehydrogenase	synonymous_variant c.1317C>T p.Arg439Arg
	CP016928	177576	T	C	T	T	T	T	T	T	T	T	C	T
	CP016928	177636	G	A	G	G	G	G	G	G	G	G	A	G
	CP016928	177803	G	A	G	G	G	G	G	G	G	G	A	G	D083_0173	4-hydroxy-2-oxoglutarate aldolase 2-dehydro-3-deoxyphosphogluconate aldolase	synonymous_variant c.90G>A p.Val30Val
	CP016928	178115	T	C	T	T	T	T	T	T	T	T	C	T	D083_0173	4-hydroxy-2-oxoglutarate aldolase 2-dehydro-3-deoxyphosphogluconate aldolase	synonymous_variant c.402T>C p.Phe134Phe
	CP016928	178318	T	C	T	T	T	T	T	T	T	T	C	T	D083_0173	4-hydroxy-2-oxoglutarate aldolase 2-dehydro-3-deoxyphosphogluconate aldolase	missense_variant c.605T>C p.Val202Ala
	CP016928	178447	A	T	A	A	A	A	A	A	A	A	T	A
	CP016928	178542	G	T	G	G	G	G	G	G	G	G	T	G
	CP016928	178841	A	G	A	A	A	A	A	A	A	A	G	A	D083_0174	Phosphoribosylglycinamide formyltransferase 2	synonymous_variant c.843T>C p.Asp281Asp
	CP016928	178946	A	G	A	A	A	A	A	A	A	A	G	A	D083_0174	Phosphoribosylglycinamide formyltransferase 2	synonymous_variant c.738T>C p.Phe246Phe
	CP016928	178961	T	C	T	T	T	T	T	T	T	T	C	T	D083_0174	Phosphoribosylglycinamide formyltransferase 2	synonymous_variant c.723A>G p.Lys241Lys
	CP016928	179141	C	T	C	C	C	C	C	C	C	C	T	C	D083_0174	Phosphoribosylglycinamide formyltransferase 2	synonymous_variant c.543G>A p.Gly181Gly
	CP016928	179174	A	G	A	A	A	A	A	A	A	A	G	A	D083_0174	Phosphoribosylglycinamide formyltransferase 2	synonymous_variant c.510T>C p.Gly170Gly
	CP016928	179218	T	G	T	T	T	T	T	T	T	T	G	T	D083_0174	Phosphoribosylglycinamide formyltransferase 2	missense_variant c.466A>C p.Thr156Pro
	CP016928	179234	C	T	C	C	C	C	C	C	C	C	T	C	D083_0174	Phosphoribosylglycinamide formyltransferase 2	synonymous_variant c.450G>A p.Gln150Gln
	CP016928	179354	C	T	C	C	C	C	C	C	C	C	T	C	D083_0174	Phosphoribosylglycinamide formyltransferase 2	synonymous_variant c.330G>A p.Leu110Leu
	CP016928	179430	T	C	T	T	T	T	T	T	T	T	C	T	D083_0174	Phosphoribosylglycinamide formyltransferase 2	missense_variant c.254A>G p.His85Arg
	CP016928	179444	T	C	T	T	T	T	T	T	T	T	C	T	D083_0174	Phosphoribosylglycinamide formyltransferase 2	synonymous_variant c.240A>G p.Glu80Glu
	CP016928	179501	T	C	T	T	T	T	T	T	T	T	C	T	D083_0174	Phosphoribosylglycinamide formyltransferase 2	synonymous_variant c.183A>G p.Pro61Pro
	CP016928	179593	G	C	G	G	G	G	G	G	G	G	C	G	D083_0174	Phosphoribosylglycinamide formyltransferase 2	missense_variant c.91C>G p.His31Asp
	CP016928	179803	T	G	T	T	T	T	T	T	T	T	G	T
	CP016928	179971	G	A	G	G	G	G	G	G	G	G	A	G
	CP016928	180164	T	G	T	T	T	T	T	T	T	T	G	T	D083_0175	Protease II	missense_variant c.137T>G p.Leu46Arg
	CP016928	180358	T	G	T	T	T	T	T	T	T	T	G	T	D083_0175	Protease II	missense_variant c.331_332delTCinsGA p.Ser111Asp
	CP016928	180359	C	A	C	C	C	C	C	C	C	C	A	C	D083_0175	Protease II	missense_variant c.331_332delTCinsGA p.Ser111Asp
	CP016928	180438	T	C	T	T	T	T	T	T	T	T	C	T	D083_0175	Protease II	synonymous_variant c.411T>C p.Pro137Pro
	CP016928	180465	A	G	A	A	A	A	A	A	A	A	G	A	D083_0175	Protease II	synonymous_variant c.438A>G p.Glu146Glu
	CP016928	180633	T	C	T	T	T	T	T	T	T	T	C	T	D083_0175	Protease II	synonymous_variant c.606T>C p.Val202Val
	CP016928	180789	C	T	C	C	C	C	C	C	C	C	T	C	D083_0175	Protease II	synonymous_variant c.762C>T p.Asp254Asp
	CP016928	180807	C	T	C	C	C	C	C	C	C	C	T	C	D083_0175	Protease II	missense_variant c.780_784delCAAACinsTAAAT p.Pro262Ser
	CP016928	180811	C	T	C	C	C	C	C	C	C	C	T	C	D083_0175	Protease II	missense_variant c.780_784delCAAACinsTAAAT p.Pro262Ser
	CP016928	181146	C	T	C	C	C	C	C	C	C	C	T	C	D083_0175	Protease II	synonymous_variant c.1119_1122delCACAinsTACG p.375
	CP016928	181149	A	G	A	A	A	A	A	A	A	A	G	A	D083_0175	Protease II	synonymous_variant c.1119_1122delCACAinsTACG p.375
	CP016928	181155	A	G	A	A	A	A	A	A	A	A	G	A	D083_0175	Protease II	synonymous_variant c.1128A>G p.Leu376Leu
	CP016928	181167	C	T	C	C	C	C	C	C	C	C	T	C	D083_0175	Protease II	synonymous_variant c.1140C>T p.Tyr380Tyr
	CP016928	181230	A	G	A	A	A	A	A	A	A	A	G	A	D083_0175	Protease II	synonymous_variant c.1203A>G p.Glu401Glu
	CP016928	181254	T	C	T	T	T	T	T	T	T	T	C	T	D083_0175	Protease II	synonymous_variant c.1227T>C p.Asn409Asn
	CP016928	181293	A	G	A	A	A	A	A	A	A	A	G	A	D083_0175	Protease II	synonymous_variant c.1266A>G p.Val422Val
	CP016928	181368	G	T	G	G	G	G	G	G	G	G	T	G	D083_0175	Protease II	synonymous_variant c.1341G>T p.Leu447Leu
	CP016928	181407	T	C	T	T	T	T	T	T	T	T	C	T	D083_0175	Protease II	synonymous_variant c.1380T>C p.Asp460Asp
	CP016928	181485	C	T	C	C	C	C	C	C	C	C	T	C	D083_0175	Protease II	synonymous_variant c.1458C>T p.Gly486Gly
	CP016928	181566	G	A	G	G	G	G	G	G	G	G	A	G	D083_0175	Protease II	synonymous_variant c.1539G>A p.Gln513Gln
	CP016928	181665	A	G	A	A	A	A	A	A	A	A	G	A	D083_0175	Protease II	synonymous_variant c.1638A>G p.Pro546Pro
	CP016928	181776	A	G	A	A	A	A	A	A	A	A	G	A	D083_0175	Protease II	synonymous_variant c.1749A>G p.Pro583Pro
	CP016928	181836	G	T	G	G	G	G	G	G	G	G	T	G	D083_0175	Protease II	synonymous_variant c.1809G>T p.Ala603Ala
	CP016928	182058	G	A	G	G	G	G	G	G	G	G	A	G	D083_0175	Protease II	synonymous_variant c.2031G>A p.Glu677Glu
	CP016928	182140	G	A	G	G	G	G	G	G	G	G	A	G
	CP016928	182248	G	A	G	G	G	G	G	G	G	G	A	G
	CP016928	182550	T	C	T	T	T	T	T	T	T	T	C	T
	CP016928	182750	T	C	T	T	T	T	T	T	T	T	C	T	D083_0177	DNA polymerase III theta subunit	synonymous_variant c.75A>G p.Val25Val
	CP016928	182794	T	C	T	T	T	T	T	T	T	T	C	T	D083_0177	DNA polymerase III theta subunit	missense_variant c.31A>G p.Lys11Glu
	CP016928	183111	C	T	C	C	C	C	C	C	C	C	T	C	D083_0178	Copper resistance protein C precursor	synonymous_variant c.126C>T p.Ile42Ile
	CP016928	183116	C	T	C	C	C	C	C	C	C	C	T	C	D083_0178	Copper resistance protein C precursor	missense_variant c.131C>T p.Ala44Val
	CP016928	183169	T	G	T	T	T	T	T	T	T	T	G	T	D083_0178	Copper resistance protein C precursor	missense_variant c.184T>G p.Ser62Ala
	CP016928	183354	T	C	T	T	T	T	T	T	T	T	C	T	D083_0178	Copper resistance protein C precursor	synonymous_variant c.369T>C p.Phe123Phe
	CP016928	183463	G	T	G	G	G	G	G	G	G	G	T	G	D083_0179	Copper resistance protein D	missense_variant c.94G>T p.Ala32Ser
	CP016928	183612	C	T	C	C	C	C	C	C	C	C	T	C	D083_0179	Copper resistance protein D	synonymous_variant c.243C>T p.Ser81Ser
	CP016928	183796	T	C	T	T	T	T	T	T	T	T	C	T	D083_0179	Copper resistance protein D	missense_variant c.427T>C p.Trp143Arg
	CP016928	183999	C	T	C	C	C	C	C	C	C	C	T	C	D083_0179	Copper resistance protein D	synonymous_variant c.630C>T p.Ser210Ser
	CP016928	184005	A	G	A	A	A	A	A	A	A	A	G	A	D083_0179	Copper resistance protein D	synonymous_variant c.636_639delACTGinsGCTA p.214
	CP016928	184008	G	A	G	G	G	G	G	G	G	G	A	G	D083_0179	Copper resistance protein D	synonymous_variant c.636_639delACTGinsGCTA p.214
	CP016928	184078	A	G	A	A	A	A	A	A	A	A	G	A	D083_0179	Copper resistance protein D	missense_variant c.709A>G p.Thr237Ala
	CP016928	184165	T	C	T	T	T	T	T	T	T	T	C	T	D083_0179	Copper resistance protein D	synonymous_variant c.796T>C p.Leu266Leu
	CP016928	185038	C	T	C	C	C	C	C	C	C	C	T	C	D083_0182	hypothetical protein	missense_variant c.503C>T p.Ser168Phe
	CP016928	185069	C	A	C	C	C	C	C	C	C	C	A	C	D083_0182	hypothetical protein	synonymous_variant c.70_72delAGGinsCGT p.25
	CP016928	185071	T	G	T	T	T	T	T	T	T	T	G	T	D083_0182	hypothetical protein	synonymous_variant c.70_72delAGGinsCGT p.25
	CP016928	185084	A	G	A	A	A	A	A	A	A	A	G	A	D083_0182	hypothetical protein	missense_variant c.56_57delATinsGC p.Asn19Ser
	CP016928	185085	T	C	T	T	T	T	T	T	T	T	C	T	D083_0182	hypothetical protein	missense_variant c.56_57delATinsGC p.Asn19Ser
	CP016928	185094	T	C	T	T	T	T	T	T	T	T	C	T	D083_0182	hypothetical protein	missense_variant c.47A>G p.Glu16Gly
	CP016928	185101	G	A	G	G	G	G	G	G	G	G	A	G	D083_0182	hypothetical protein	stop_gained c.40C>T p.Gln14*
	CP016928	185142	C	G	C	C	C	C	C	C	C	C	G	C
	CP016928	185175	T	C	T	T	T	T	T	T	T	T	C	T
	CP016928	185177	C	T	C	C	C	C	C	C	C	C	T	C
	CP016928	185178	T	C	T	T	T	T	T	T	T	T	C	T
	CP016928	185183	A	G	A	A	A	A	A	A	A	A	G	A
	CP016928	185210	T	C	T	T	T	T	T	T	T	T	C	T
	CP016928	186740	A	G	A	A	A	A	A	A	A	A	G	A	D083_0185	Response regulator	synonymous_variant c.876T>C p.Gly292Gly
	CP016928	187223	A	G	A	A	A	A	A	A	A	A	G	A	D083_0185	Response regulator	synonymous_variant c.393T>C p.Ala131Ala
	CP016928	187229	C	T	C	C	C	C	C	C	C	C	T	C	D083_0185	Response regulator	synonymous_variant c.387G>A p.Val129Val
	CP016928	187535	T	A	T	T	T	T	T	T	T	T	A	T	D083_0185	Response regulator	synonymous_variant c.81A>T p.Gly27Gly
	CP016928	187980	G	A	G	G	G	G	G	G	G	G	A	G	D083_0186	Response regulator	synonymous_variant c.789C>T p.Pro263Pro
	CP016928	188133	C	A	C	C	C	C	C	C	C	C	A	C	D083_0186	Response regulator	synonymous_variant c.636G>T p.Ala212Ala
	CP016928	188255	A	G	A	A	A	A	A	A	A	A	G	A	D083_0186	Response regulator	synonymous_variant c.514T>C p.Leu172Leu
	CP016928	188262	A	G	A	A	A	A	A	A	A	A	G	A	D083_0186	Response regulator	synonymous_variant c.507T>C p.Asp169Asp
	CP016928	188331	G	T	G	G	G	G	G	G	G	G	T	G	D083_0186	Response regulator	synonymous_variant c.438C>A p.Thr146Thr
	CP016928	188406	G	A	G	G	G	G	G	G	G	G	A	G	D083_0186	Response regulator	synonymous_variant c.363C>T p.Asp121Asp
	CP016928	188622	C	T	C	C	C	C	C	C	C	C	T	C	D083_0186	Response regulator	synonymous_variant c.147G>A p.Val49Val
	CP016928	188639	T	C	T	T	T	T	T	T	T	T	C	T	D083_0186	Response regulator	missense_variant c.130A>G p.Lys44Glu
	CP016928	188882	G	A	G	G	G	G	G	G	G	G	A	G	D083_0187	Signal transduction histidine kinase HoxJ (hydrogenase regulation)	synonymous_variant c.993C>T p.Tyr331Tyr
	CP016928	189221	C	T	C	C	C	C	C	C	C	C	T	C	D083_0187	Signal transduction histidine kinase HoxJ (hydrogenase regulation)	synonymous_variant c.654G>A p.Thr218Thr
	CP016928	189281	G	A	G	G	G	G	G	G	G	G	A	G	D083_0187	Signal transduction histidine kinase HoxJ (hydrogenase regulation)	synonymous_variant c.594C>T p.Phe198Phe
	CP016928	189397	T	C	T	T	T	T	T	T	T	T	C	T	D083_0187	Signal transduction histidine kinase HoxJ (hydrogenase regulation)	missense_variant c.478A>G p.Thr160Ala
	CP016928	189491	G	A	G	G	G	G	G	G	G	G	A	G	D083_0187	Signal transduction histidine kinase HoxJ (hydrogenase regulation)	synonymous_variant c.384C>T p.Thr128Thr
	CP016928	189512	C	T	C	C	C	C	C	C	C	C	T	C	D083_0187	Signal transduction histidine kinase HoxJ (hydrogenase regulation)	synonymous_variant c.363G>A p.Val121Val
	CP016928	190734	A	G	A	A	A	A	A	A	A	A	G	A	D083_0188	GfdT protein	synonymous_variant c.258T>C p.Gly86Gly
	CP016928	190824	G	A	G	G	G	G	G	G	G	G	A	G	D083_0188	GfdT protein	synonymous_variant c.168C>T p.Ser56Ser
	CP016928	191191	C	T	C	C	C	C	C	C	C	C	T	C
	CP016928	191554	A	G	A	A	A	A	A	A	A	A	G	A	D083_0189	hypothetical protein	missense_variant c.128A>G p.Gln43Arg
	CP016928	191567	T	C	T	T	T	T	T	T	T	T	C	T	D083_0189	hypothetical protein	synonymous_variant c.141T>C p.Gly47Gly
	CP016928	191587	A	G	A	A	A	A	A	A	A	A	G	A	D083_0189	hypothetical protein	stop_lost&splice_region_variant c.161A>G p.Ter54Trpext*?
	CP016928	192673	C	T	C	C	C	C	C	C	C	C	T	C	D083_0192	hypothetical protein	synonymous_variant c.6C>T p.Ser2Ser
	CP016928	193131	G	A	G	G	G	G	G	G	G	G	A	G	D083_0193	hypothetical protein	synonymous_variant c.216G>A p.Glu72Glu
	CP016928	193273	A	C	A	A	A	A	A	A	A	A	C	A	D083_0193	hypothetical protein	missense_variant c.358A>C p.Ser120Arg
	CP016928	193353	T	C	T	T	T	T	T	T	T	T	C	T	D083_0193	hypothetical protein	synonymous_variant c.438T>C p.Asp146Asp
	CP016928	193430	C	A	C	C	C	C	C	C	C	C	A	C
	CP016928	193485	T	G	T	T	T	T	T	T	T	T	G	T
	CP016928	193520	A	G	A	A	A	A	A	A	A	A	G	A
	CP016928	193983	G	A	G	G	G	G	G	G	G	G	A	G
	CP016928	194035	G	A	G	G	G	G	G	G	G	G	A	G
	CP016928	194049	C	T	C	C	C	C	C	C	C	C	T	C
	CP016928	194343	G	A	G	G	G	G	G	G	G	G	A	G	D083_0195	Dipeptide transport system permease protein DppC	synonymous_variant c.1422C>T p.Phe474Phe
	CP016928	194403	C	T	C	C	C	C	C	C	C	C	T	C	D083_0195	Dipeptide transport system permease protein DppC	synonymous_variant c.1362G>A p.Val454Val
	CP016928	194422	A	G	A	A	A	A	A	A	A	A	G	A	D083_0195	Dipeptide transport system permease protein DppC	missense_variant c.1343T>C p.Val448Ala
	CP016928	194538	T	C	T	T	T	T	T	T	T	T	C	T	D083_0195	Dipeptide transport system permease protein DppC	synonymous_variant c.1227A>G p.Glu409Glu
	CP016928	194640	C	A	C	C	C	C	C	C	C	C	A	C	D083_0195	Dipeptide transport system permease protein DppC	synonymous_variant c.1125G>T p.Gly375Gly
	CP016928	194769	T	C	T	T	T	T	T	T	T	T	C	T	D083_0195	Dipeptide transport system permease protein DppC	synonymous_variant c.996A>G p.Ala332Ala
	CP016928	194823	T	G	T	T	T	T	T	T	T	T	G	T	D083_0195	Dipeptide transport system permease protein DppC	missense_variant c.942A>C p.Lys314Asn
	CP016928	194836	G	T	G	G	G	G	G	G	G	G	T	G	D083_0195	Dipeptide transport system permease protein DppC	missense_variant c.929C>A p.Ala310Asp
	CP016928	194885	T	G	T	T	T	T	T	T	T	T	G	T	D083_0195	Dipeptide transport system permease protein DppC	missense_variant c.880A>C p.Ser294Arg
	CP016928	195104	T	C	T	T	T	T	T	T	T	T	C	T	D083_0195	Dipeptide transport system permease protein DppC	missense_variant c.661A>G p.Ile221Val
	CP016928	195123	A	G	A	A	A	A	A	A	A	A	G	A	D083_0195	Dipeptide transport system permease protein DppC	synonymous_variant c.642T>C p.Arg214Arg
	CP016928	195212	A	G	A	A	A	A	A	A	A	A	G	A	D083_0195	Dipeptide transport system permease protein DppC	synonymous_variant c.553T>C p.Leu185Leu
	CP016928	195351	T	C	T	T	T	T	T	T	T	T	C	T	D083_0195	Dipeptide transport system permease protein DppC	synonymous_variant c.414A>G p.Thr138Thr
	CP016928	195783	T	C	T	T	T	T	T	T	T	T	C	T
	CP016928	195785	G	A	G	G	G	G	G	G	G	G	A	G
	CP016928	196007	T	C	T	T	T	T	T	T	T	T	C	T	D083_0196	Oligopeptide ABC transporter, periplasmic oligopeptide-binding protein OppA	synonymous_variant c.1323A>G p.Ala441Ala
	CP016928	196046	T	C	T	T	T	T	T	T	T	T	C	T	D083_0196	Oligopeptide ABC transporter, periplasmic oligopeptide-binding protein OppA	synonymous_variant c.1284A>G p.Glu428Glu
	CP016928	196064	C	T	C	C	C	C	C	C	C	C	T	C	D083_0196	Oligopeptide ABC transporter, periplasmic oligopeptide-binding protein OppA	synonymous_variant c.1266G>A p.Ser422Ser
	CP016928	196124	T	C	T	T	T	T	T	T	T	T	C	T	D083_0196	Oligopeptide ABC transporter, periplasmic oligopeptide-binding protein OppA	synonymous_variant c.1206A>G p.Ser402Ser
	CP016928	196179	A	G	A	A	A	A	A	A	A	A	G	A	D083_0196	Oligopeptide ABC transporter, periplasmic oligopeptide-binding protein OppA	missense_variant c.1151T>C p.Val384Ala
	CP016928	196208	T	G	T	T	T	T	T	T	T	T	G	T	D083_0196	Oligopeptide ABC transporter, periplasmic oligopeptide-binding protein OppA	synonymous_variant c.1122A>C p.Val374Val
	CP016928	196343	T	C	T	T	T	T	T	T	T	T	C	T	D083_0196	Oligopeptide ABC transporter, periplasmic oligopeptide-binding protein OppA	synonymous_variant c.987A>G p.Ala329Ala
	CP016928	196402	C	T	C	C	C	C	C	C	C	C	T	C	D083_0196	Oligopeptide ABC transporter, periplasmic oligopeptide-binding protein OppA	missense_variant c.928G>A p.Ala310Thr
	CP016928	196567	C	T	C	C	C	C	C	C	C	C	T	C	D083_0196	Oligopeptide ABC transporter, periplasmic oligopeptide-binding protein OppA	missense_variant c.759_763delGCTGGinsACTGA p.Asp255Asn
	CP016928	196571	C	T	C	C	C	C	C	C	C	C	T	C	D083_0196	Oligopeptide ABC transporter, periplasmic oligopeptide-binding protein OppA	missense_variant c.759_763delGCTGGinsACTGA p.Asp255Asn
	CP016928	196577	G	T	G	G	G	G	G	G	G	G	T	G	D083_0196	Oligopeptide ABC transporter, periplasmic oligopeptide-binding protein OppA	synonymous_variant c.753C>A p.Ala251Ala
	CP016928	196746	T	C	T	T	T	T	T	T	T	T	C	T	D083_0196	Oligopeptide ABC transporter, periplasmic oligopeptide-binding protein OppA	missense_variant c.584A>G p.Gln195Arg
	CP016928	196814	G	A	G	G	G	G	G	G	G	G	A	G	D083_0196	Oligopeptide ABC transporter, periplasmic oligopeptide-binding protein OppA	synonymous_variant c.516C>T p.Pro172Pro
	CP016928	196874	G	A	G	G	G	G	G	G	G	G	A	G	D083_0196	Oligopeptide ABC transporter, periplasmic oligopeptide-binding protein OppA	synonymous_variant c.456C>T p.Ala152Ala
	CP016928	196898	A	A	A	A	A	A	A	A	A	A	C	A	D083_0196	Oligopeptide ABC transporter, periplasmic oligopeptide-binding protein OppA	synonymous_variant c.429_432delCGCTinsTGCG p.145
	CP016928	196925	T	C	T	T	T	T	T	T	T	T	C	T	D083_0196	Oligopeptide ABC transporter, periplasmic oligopeptide-binding protein OppA	synonymous_variant c.405A>G p.Val135Val
	CP016928	196940	G	A	G	G	G	G	G	G	G	G	A	G	D083_0196	Oligopeptide ABC transporter, periplasmic oligopeptide-binding protein OppA	synonymous_variant c.390C>T p.Arg130Arg
	CP016928	196946	T	C	T	T	T	T	T	T	T	T	C	T	D083_0196	Oligopeptide ABC transporter, periplasmic oligopeptide-binding protein OppA	synonymous_variant c.378_384delGCCGAAAinsTCCCAAG p.129
	CP016928	196949	C	G	C	C	C	C	C	C	C	C	G	C	D083_0196	Oligopeptide ABC transporter, periplasmic oligopeptide-binding protein OppA	synonymous_variant c.378_384delGCCGAAAinsTCCCAAG p.129
	CP016928	196952	C	A	C	C	C	C	C	C	C	C	A	C	D083_0196	Oligopeptide ABC transporter, periplasmic oligopeptide-binding protein OppA	synonymous_variant c.378_384delGCCGAAAinsTCCCAAG p.129
	CP016928	196961	T	C	T	T	T	T	T	T	T	T	C	T	D083_0196	Oligopeptide ABC transporter, periplasmic oligopeptide-binding protein OppA	synonymous_variant c.369A>G p.Thr123Thr
	CP016928	196991	A	G	A	A	A	A	A	A	A	A	G	A	D083_0196	Oligopeptide ABC transporter, periplasmic oligopeptide-binding protein OppA	synonymous_variant c.339T>C p.Ser113Ser
	CP016928	197003	A	G	A	A	A	A	A	A	A	A	G	A	D083_0196	Oligopeptide ABC transporter, periplasmic oligopeptide-binding protein OppA	synonymous_variant c.327T>C p.Asp109Asp
	CP016928	197554	T	C	T	T	T	T	T	T	T	T	C	T	D083_0197	Oligopeptide transport ATP-binding protein OppF	synonymous_variant c.465A>G p.Leu155Leu
	CP016928	197572	A	G	A	A	A	A	A	A	A	A	G	A	D083_0197	Oligopeptide transport ATP-binding protein OppF	synonymous_variant c.447T>C p.Thr149Thr
	CP016928	197938	A	G	A	A	A	A	A	A	A	A	G	A	D083_0197	Oligopeptide transport ATP-binding protein OppF	missense_variant c.78_81delGGGTinsTGGC p.Gln26His
	CP016928	197941	C	A	C	C	C	C	C	C	C	C	A	C	D083_0197	Oligopeptide transport ATP-binding protein OppF	missense_variant c.78_81delGGGTinsTGGC p.Gln26His
	CP016928	198219	C	T	C	C	C	C	C	C	C	C	T	C	D083_0198	Oligopeptide transport system permease protein OppB	missense_variant c.761G>A p.Arg254His
	CP016928	198622	G	A	G	G	G	G	G	G	G	G	A	G	D083_0198	Oligopeptide transport system permease protein OppB	synonymous_variant c.358C>T p.Leu120Leu
	CP016928	198633	T	A	T	T	T	T	T	T	T	T	A	T	D083_0198	Oligopeptide transport system permease protein OppB	missense_variant c.347A>T p.Gln116Leu
	CP016928	198779	G	A	G	G	G	G	G	G	G	G	A	G	D083_0198	Oligopeptide transport system permease protein OppB	synonymous_variant c.201C>T p.Asp67Asp
	CP016928	199017	G	A	G	G	G	G	G	G	G	G	A	G
	CP016928	199097	A	T	A	A	A	A	A	A	A	A	T	A
	CP016928	199834	A	G	A	A	A	A	A	A	A	A	G	A	D083_0199	UPF0229 protein YeaH	synonymous_variant c.648T>C p.Ala216Ala
	CP016928	199895	A	G	A	A	A	A	A	A	A	A	G	A	D083_0199	UPF0229 protein YeaH	missense_variant c.587T>C p.Leu196Ser
	CP016928	199936	A	G	A	A	A	A	A	A	A	A	G	A	D083_0199	UPF0229 protein YeaH	synonymous_variant c.546T>C p.Gly182Gly
	CP016928	200254	A	G	A	A	A	A	A	A	A	A	G	A	D083_0199	UPF0229 protein YeaH	synonymous_variant c.225_228delACATinsGCAC p.77
	CP016928	200257	T	C	T	T	T	T	T	T	T	T	C	T	D083_0199	UPF0229 protein YeaH	synonymous_variant c.225_228delACATinsGCAC p.77
	CP016928	200314	G	A	G	G	G	G	G	G	G	G	A	G	D083_0199	UPF0229 protein YeaH	synonymous_variant c.168C>T p.Asn56Asn
	CP016928	200983	A	G	A	A	A	A	A	A	A	A	G	A	D083_0200	Uncharacterized protein YeaG	synonymous_variant c.1470T>C p.Ala490Ala
	CP016928	201616	A	G	A	A	A	A	A	A	A	A	G	A	D083_0200	Uncharacterized protein YeaG	synonymous_variant c.837T>C p.Thr279Thr
	CP016928	201640	T	C	T	T	T	T	T	T	T	T	C	T	D083_0200	Uncharacterized protein YeaG	synonymous_variant c.813A>G p.Val271Val
	CP016928	201736	C	T	C	C	C	C	C	C	C	C	T	C	D083_0200	Uncharacterized protein YeaG	synonymous_variant c.717G>A p.Gln239Gln
	CP016928	202128	A	G	A	A	A	A	A	A	A	A	G	A	D083_0200	Uncharacterized protein YeaG	synonymous_variant c.325T>C p.Leu109Leu
	CP016928	203216	G	A	G	G	G	G	G	G	G	G	A	G	D083_0201	MltA-interacting protein MipA	missense_variant c.287G>A p.Arg96His
	CP016928	203238	G	T	G	G	G	G	G	G	G	G	T	G	D083_0201	MltA-interacting protein MipA	synonymous_variant c.309G>T p.Ala103Ala
	CP016928	203280	C	T	C	C	C	C	C	C	C	C	T	C	D083_0201	MltA-interacting protein MipA	synonymous_variant c.351C>T p.Arg117Arg
	CP016928	203319	C	T	C	C	C	C	C	C	C	C	T	C	D083_0201	MltA-interacting protein MipA	synonymous_variant c.390C>T p.Gly130Gly
	CP016928	203454	T	C	T	T	T	T	T	T	T	T	C	T	D083_0201	MltA-interacting protein MipA	synonymous_variant c.525T>C p.Arg175Arg
	CP016928	203623	T	C	T	T	T	T	T	T	T	T	C	T	D083_0201	MltA-interacting protein MipA	synonymous_variant c.694T>C p.Leu232Leu
	CP016928	203700	A	G	A	A	A	A	A	A	A	A	G	A
	CP016928	203756	G	A	G	G	G	G	G	G	G	G	A	G
	CP016928	203887	C	T	C	C	C	C	C	C	C	C	T	C	D083_0202	Putative oxidoreductase YeaE, aldo/keto reductase family	synonymous_variant c.120C>T p.Gly40Gly
	CP016928	203992	T	C	T	T	T	T	T	T	T	T	C	T	D083_0202	Putative oxidoreductase YeaE, aldo/keto reductase family	synonymous_variant c.225T>C p.Tyr75Tyr
	CP016928	204397	G	T	G	G	G	G	G	G	G	G	T	G	D083_0202	Putative oxidoreductase YeaE, aldo/keto reductase family	synonymous_variant c.630G>T p.Ala210Ala
	CP016928	204405	G	A	G	G	G	G	G	G	G	G	A	G	D083_0202	Putative oxidoreductase YeaE, aldo/keto reductase family	missense_variant c.638G>A p.Arg213His
	CP016928	204445	G	A	G	G	G	G	G	G	G	G	A	G	D083_0202	Putative oxidoreductase YeaE, aldo/keto reductase family	synonymous_variant c.678G>A p.Leu226Leu
	CP016928	204500	C	T	C	C	C	C	C	C	C	C	T	C	D083_0202	Putative oxidoreductase YeaE, aldo/keto reductase family	synonymous_variant c.733C>T p.Leu245Leu
	CP016928	204524	T	G	T	T	T	T	T	T	T	T	G	T	D083_0202	Putative oxidoreductase YeaE, aldo/keto reductase family	missense_variant c.757_759delTCCinsGCT p.Ser253Ala
	CP016928	204526	C	T	C	C	C	C	C	C	C	C	T	C	D083_0202	Putative oxidoreductase YeaE, aldo/keto reductase family	missense_variant c.757_759delTCCinsGCT p.Ser253Ala
	CP016928	204577	T	C	T	T	T	T	T	T	T	T	C	T	D083_0202	Putative oxidoreductase YeaE, aldo/keto reductase family	synonymous_variant c.810T>C p.Ala270Ala
	CP016928	204640	G	A	G	G	G	G	G	G	G	G	A	G
	CP016928	204738	T	C	T	T	T	T	T	T	T	T	C	T	D083_0203	Aldose 1-epimerase family protein YeaD	synonymous_variant c.798A>G p.Ala266Ala
	CP016928	204882	C	T	C	C	C	C	C	C	C	C	T	C	D083_0203	Aldose 1-epimerase family protein YeaD	synonymous_variant c.654G>A p.Glu218Glu
	CP016928	204891	G	A	G	G	G	G	G	G	G	G	A	G	D083_0203	Aldose 1-epimerase family protein YeaD	synonymous_variant c.645C>T p.Ser215Ser
	CP016928	205008	G	A	G	G	G	G	G	G	G	G	A	G	D083_0203	Aldose 1-epimerase family protein YeaD	synonymous_variant c.528C>T p.Gly176Gly
	CP016928	205479	G	A	G	G	G	G	G	G	G	G	A	G	D083_0203	Aldose 1-epimerase family protein YeaD	synonymous_variant c.57C>T p.Ser19Ser
	CP016928	205485	A	G	A	A	A	A	A	A	A	A	G	A	D083_0203	Aldose 1-epimerase family protein YeaD	synonymous_variant c.51T>C p.His17His
	CP016928	205509	A	G	A	A	A	A	A	A	A	A	G	A	D083_0203	Aldose 1-epimerase family protein YeaD	synonymous_variant c.27T>C p.Pro9Pro
	CP016928	205678	G	A	G	G	G	G	G	G	G	G	A	G
	CP016928	206111	A	G	A	A	A	A	A	A	A	A	G	A	D083_0204	NAD-dependent glyceraldehyde-3-phosphate dehydrogenase	synonymous_variant c.696T>C p.Arg232Arg
	CP016928	206150	A	G	A	A	A	A	A	A	A	A	G	A	D083_0204	NAD-dependent glyceraldehyde-3-phosphate dehydrogenase	synonymous_variant c.657T>C p.Ile219Ile
	CP016928	207057	G	A	G	G	G	G	G	G	G	G	A	G
	CP016928	207218	C	T	C	C	C	C	C	C	C	C	T	C	D083_0205	Peptide methionine sulfoxide reductase MsrB	synonymous_variant c.120C>T p.Ile40Ile
	CP016928	207911	G	A	G	G	G	G	G	G	G	G	A	G	D083_0206	Uncharacterized protein YeaC	missense_variant c.274G>A p.Ala92Thr
	CP016928	207926	A	G	A	A	A	A	A	A	A	A	G	A	D083_0206	Uncharacterized protein YeaC	missense_variant c.289A>G p.Thr97Ala
	CP016928	207960	A	G	A	A	A	A	A	A	A	A	G	A
	CP016928	208144	C	A	C	C	C	C	C	C	C	C	A	C	D083_0207	Nicotinamidase	missense_variant c.493G>T p.Ala165Ser
	CP016928	208290	G	A	G	G	G	G	G	G	G	G	A	G	D083_0207	Nicotinamidase	missense_variant c.347C>T p.Thr116Ile
	CP016928	208361	G	A	G	G	G	G	G	G	G	G	A	G	D083_0207	Nicotinamidase	synonymous_variant c.276C>T p.Gly92Gly
	CP016928	208397	A	G	A	A	A	A	A	A	A	A	G	A	D083_0207	Nicotinamidase	synonymous_variant c.240T>C p.Ile80Ile
	CP016928	208403	T	C	T	T	T	T	T	T	T	T	C	T	D083_0207	Nicotinamidase	synonymous_variant c.234A>G p.Pro78Pro
	CP016928	208464	C	T	C	C	C	C	C	C	C	C	T	C	D083_0207	Nicotinamidase	missense_variant c.173G>A p.Arg58His
	CP016928	208505	T	C	T	T	T	T	T	T	T	T	C	T	D083_0207	Nicotinamidase	synonymous_variant c.132A>G p.Val44Val
	CP016928	208609	G	T	G	G	G	G	G	G	G	G	T	G	D083_0207	Nicotinamidase	missense_variant c.24_28delGGATCinsTGATA p.Leu10Ile
	CP016928	208613	C	A	C	C	C	C	C	C	C	C	A	C	D083_0207	Nicotinamidase	missense_variant c.24_28delGGATCinsTGATA p.Leu10Ile
	CP016928	208669	T	C	T	T	T	T	T	T	T	T	C	T
	CP016928	208681	A	G	A	A	A	A	A	A	A	A	G	A
	CP016928	209189	A	G	A	A	A	A	A	A	A	A	G	A	D083_0208	L-asparaginase	synonymous_variant c.528T>C p.Asn176Asn
	CP016928	209336	A	G	A	A	A	A	A	A	A	A	G	A	D083_0208	L-asparaginase	synonymous_variant c.381T>C p.Asp127Asp
	CP016928	209642	A	G	A	A	A	A	A	A	A	A	G	A	D083_0208	L-asparaginase	synonymous_variant c.75T>C p.Ile25Ile
	CP016928	209719	A	G	A	A	A	A	A	A	A	A	G	A
	CP016928	209732	G	A	G	G	G	G	G	G	G	G	A	G
	CP016928	209830	A	C	A	A	A	A	A	A	A	A	C	A
	CP016928	209831	G	A	G	G	G	G	G	G	G	G	A	G
	CP016928	209868	A	G	A	A	A	A	A	A	A	A	G	A	D083_0209	Signal peptide peptidase SppA	synonymous_variant c.1818T>C p.Tyr606Tyr
	CP016928	209880	A	C	A	A	A	A	A	A	A	A	C	A	D083_0209	Signal peptide peptidase SppA	synonymous_variant c.1806T>G p.Pro602Pro
	CP016928	210159	G	A	G	G	G	G	G	G	G	G	A	G	D083_0209	Signal peptide peptidase SppA	synonymous_variant c.1527C>T p.Val509Val
	CP016928	210228	A	G	A	A	A	A	A	A	A	A	G	A	D083_0209	Signal peptide peptidase SppA	synonymous_variant c.1458T>C p.Phe486Phe
	CP016928	210249	G	A	G	G	G	G	G	G	G	G	A	G	D083_0209	Signal peptide peptidase SppA	synonymous_variant c.1437C>T p.Ile479Ile
	CP016928	210411	G	A	G	G	G	G	G	G	G	G	A	G	D083_0209	Signal peptide peptidase SppA	synonymous_variant c.1275C>T p.Thr425Thr
	CP016928	210447	G	A	G	G	G	G	G	G	G	G	A	G	D083_0209	Signal peptide peptidase SppA	synonymous_variant c.1239C>T p.Ser413Ser
	CP016928	210839	T	C	T	T	T	T	T	T	T	T	C	T	D083_0209	Signal peptide peptidase SppA	missense_variant c.847A>G p.Ile283Val
	CP016928	210914	T	A	T	T	T	T	T	T	T	T	A	T	D083_0209	Signal peptide peptidase SppA	missense_variant c.772A>T p.Asn258Tyr
	CP016928	211167	C	T	C	C	C	C	C	C	C	C	T	C	D083_0209	Signal peptide peptidase SppA	synonymous_variant c.519G>A p.Gly173Gly
	CP016928	211173	C	T	C	C	C	C	C	C	C	C	T	C	D083_0209	Signal peptide peptidase SppA	synonymous_variant c.513G>A p.Pro171Pro
	CP016928	211467	A	G	A	A	A	A	A	A	A	A	G	A	D083_0209	Signal peptide peptidase SppA	synonymous_variant c.219T>C p.Asn73Asn
	CP016928	211500	C	T	C	C	C	C	C	C	C	C	T	C	D083_0209	Signal peptide peptidase SppA	synonymous_variant c.186G>A p.Thr62Thr
	CP016928	212254	G	A	G	G	G	G	G	G	G	G	A	G	D083_0210	Protein YdjA	synonymous_variant c.303_306delGGTCinsAGTT p.103
	CP016928	212257	C	T	C	C	C	C	C	C	C	C	T	C	D083_0210	Protein YdjA	synonymous_variant c.303_306delGGTCinsAGTT p.103
	CP016928	212281	T	C	T	T	T	T	T	T	T	T	C	T	D083_0210	Protein YdjA	synonymous_variant c.330T>C p.Ser110Ser
	CP016928	212380	T	C	T	T	T	T	T	T	T	T	C	T	D083_0210	Protein YdjA	synonymous_variant c.429T>C p.Arg143Arg
	CP016928	212531	T	C	T	T	T	T	T	T	T	T	C	T
	CP016928	212821	C	A	C	C	C	C	C	C	C	C	A	C	D083_0211	DNA topoisomerase III	synonymous_variant c.234C>A p.Arg78Arg
	CP016928	212836	A	G	A	A	A	A	A	A	A	A	G	A	D083_0211	DNA topoisomerase III	synonymous_variant c.249A>G p.Lys83Lys
	CP016928	212851	C	A	C	C	C	C	C	C	C	C	A	C	D083_0211	DNA topoisomerase III	synonymous_variant c.264C>A p.Ile88Ile
	CP016928	213004	G	T	G	G	G	G	G	G	G	G	T	G	D083_0211	DNA topoisomerase III	synonymous_variant c.417G>T p.Pro139Pro
	CP016928	213091	C	T	C	C	C	C	C	C	C	C	T	C	D083_0211	DNA topoisomerase III	synonymous_variant c.504C>T p.Ala168Ala
	CP016928	213098	T	C	T	T	T	T	T	T	T	T	C	T	D083_0211	DNA topoisomerase III	synonymous_variant c.511T>C p.Leu171Leu
	CP016928	213160	T	C	T	T	T	T	T	T	T	T	C	T	D083_0211	DNA topoisomerase III	synonymous_variant c.573T>C p.Gly191Gly
	CP016928	213284	A	G	A	A	A	A	A	A	A	A	G	A	D083_0211	DNA topoisomerase III	missense_variant c.697A>G p.Asn233Asp
	CP016928	213289	A	G	A	A	A	A	A	A	A	A	G	A	D083_0211	DNA topoisomerase III	synonymous_variant c.702A>G p.Glu234Glu
	CP016928	213325	T	C	T	T	T	T	T	T	T	T	C	T	D083_0211	DNA topoisomerase III	synonymous_variant c.738_741delTGAGinsCGAA p.248
	CP016928	213328	G	A	G	G	G	G	G	G	G	G	A	G	D083_0211	DNA topoisomerase III	synonymous_variant c.738_741delTGAGinsCGAA p.248
	CP016928	213340	T	C	T	T	T	T	T	T	T	T	C	T	D083_0211	DNA topoisomerase III	synonymous_variant c.753T>C p.Asp251Asp
	CP016928	213388	A	G	A	A	A	A	A	A	A	A	G	A	D083_0211	DNA topoisomerase III	synonymous_variant c.801_804delACGCinsGCGT p.269
	CP016928	213391	C	T	C	C	C	C	C	C	C	C	T	C	D083_0211	DNA topoisomerase III	synonymous_variant c.801_804delACGCinsGCGT p.269
	CP016928	213409	C	T	C	C	C	C	C	C	C	C	T	C	D083_0211	DNA topoisomerase III	synonymous_variant c.822C>T p.Ala274Ala
	CP016928	213541	G	A	G	G	G	G	G	G	G	G	A	G	D083_0211	DNA topoisomerase III	synonymous_variant c.954_957delGCTGinsACTA p.320
	CP016928	213544	G	A	G	G	G	G	G	G	G	G	A	G	D083_0211	DNA topoisomerase III	synonymous_variant c.954_957delGCTGinsACTA p.320
	CP016928	213589	T	C	T	T	T	T	T	T	T	T	C	T	D083_0211	DNA topoisomerase III	synonymous_variant c.1002T>C p.Arg334Arg
	CP016928	213607	T	C	T	T	T	T	T	T	T	T	C	T	D083_0211	DNA topoisomerase III	synonymous_variant c.1020T>C p.His340His
	CP016928	213643	G	A	G	G	G	G	G	G	G	G	A	G	D083_0211	DNA topoisomerase III	synonymous_variant c.1056G>A p.Ala352Ala
	CP016928	213850	T	C	T	T	T	T	T	T	T	T	C	T	D083_0211	DNA topoisomerase III	synonymous_variant c.1263T>C p.Arg421Arg
	CP016928	213874	C	T	C	C	C	C	C	C	C	C	T	C	D083_0211	DNA topoisomerase III	synonymous_variant c.1287C>T p.Ile429Ile
	CP016928	214076	T	C	T	T	T	T	T	T	T	T	C	T	D083_0211	DNA topoisomerase III	synonymous_variant c.1489T>C p.Leu497Leu
	CP016928	214132	T	C	T	T	T	T	T	T	T	T	C	T	D083_0211	DNA topoisomerase III	synonymous_variant c.1545T>C p.Ile515Ile
	CP016928	214487	C	T	C	C	C	C	C	C	C	C	T	C	D083_0211	DNA topoisomerase III	missense_variant c.1900C>T p.Pro634Ser
	CP016928	215058	T	A	T	T	T	T	T	T	T	T	A	T	D083_0213	Exodeoxyribonuclease III	synonymous_variant c.708A>T p.Pro236Pro
	CP016928	215064	G	A	G	G	G	G	G	G	G	G	A	G	D083_0213	Exodeoxyribonuclease III	synonymous_variant c.702C>T p.Thr234Thr
	CP016928	215661	A	G	A	A	A	A	A	A	A	A	G	A	D083_0213	Exodeoxyribonuclease III	synonymous_variant c.105T>C p.Thr35Thr
	CP016928	216290	T	C	T	T	T	T	T	T	T	T	C	T	D083_0214	putative membrane protein	synonymous_variant c.180T>C p.His60His
	CP016928	216362	T	G	T	T	T	T	T	T	T	T	G	T	D083_0214	putative membrane protein	synonymous_variant c.252T>G p.Leu84Leu
	CP016928	216512	C	T	C	C	C	C	C	C	C	C	T	C	D083_0214	putative membrane protein	synonymous_variant c.402C>T p.Ile134Ile
	CP016928	216738	T	C	T	T	T	T	T	T	T	T	C	T
	CP016928	216740	C	T	C	C	C	C	C	C	C	C	T	C
	CP016928	216758	T	C	T	T	T	T	T	T	T	T	C	T
	CP016928	216878	A	G	A	A	A	A	A	A	A	A	G	A	D083_0215	hypothetical protein	stop_lost&splice_region_variant c.120A>G p.Ter40Trpext*?
	CP016928	216892	T	C	T	T	T	T	T	T	T	T	C	T
	CP016928	217150	G	A	G	G	G	G	G	G	G	G	A	G
	CP016928	217151	T	C	T	T	T	T	T	T	T	T	C	T
	CP016928	217614	T	C	T	T	T	T	T	T	T	T	C	T	D083_0216	Formyltetrahydrofolate deformylase	synonymous_variant c.393A>G p.Glu131Glu
	CP016928	217713	G	A	G	G	G	G	G	G	G	G	A	G	D083_0216	Formyltetrahydrofolate deformylase	synonymous_variant c.294C>T p.His98His
	CP016928	218115	G	T	G	G	G	G	G	G	G	G	T	G	D083_0217	UPF0225 protein YchJ	synonymous_variant c.438C>A p.Gly146Gly
	CP016928	218139	A	G	A	A	A	A	A	A	A	A	G	A	D083_0217	UPF0225 protein YchJ	synonymous_variant c.414T>C p.Asn138Asn
	CP016928	218238	A	G	A	A	A	A	A	A	A	A	G	A	D083_0217	UPF0225 protein YchJ	synonymous_variant c.315T>C p.Asn105Asn
	CP016928	218249	C	T	C	C	C	C	C	C	C	C	T	C	D083_0217	UPF0225 protein YchJ	missense_variant c.304G>A p.Ala102Thr
	CP016928	218353	A	G	A	A	A	A	A	A	A	A	G	A	D083_0217	UPF0225 protein YchJ	missense_variant c.200T>C p.Val67Ala
	CP016928	218370	G	A	G	G	G	G	G	G	G	G	A	G	D083_0217	UPF0225 protein YchJ	synonymous_variant c.183C>T p.Asn61Asn
	CP016928	218783	G	T	G	G	G	G	G	G	G	G	T	G	D083_0218	UPF0028 protein YchK	synonymous_variant c.72G>T p.Leu24Leu
	CP016928	218890	T	A	T	T	T	T	T	T	T	T	A	T	D083_0218	UPF0028 protein YchK	missense_variant c.179T>A p.Leu60His
	CP016928	219161	C	T	C	C	C	C	C	C	C	C	T	C	D083_0218	UPF0028 protein YchK	synonymous_variant c.450_453delCTATinsTTAC p.152
	CP016928	219164	T	C	T	T	T	T	T	T	T	T	C	T	D083_0218	UPF0028 protein YchK	synonymous_variant c.450_453delCTATinsTTAC p.152
	CP016928	219182	C	T	C	C	C	C	C	C	C	C	T	C	D083_0218	UPF0028 protein YchK	synonymous_variant c.471C>T p.Ala157Ala
	CP016928	219338	T	C	T	T	T	T	T	T	T	T	C	T	D083_0218	UPF0028 protein YchK	synonymous_variant c.627T>C p.Gly209Gly
	CP016928	219572	A	G	A	A	A	A	A	A	A	A	G	A	D083_0218	UPF0028 protein YchK	synonymous_variant c.861A>G p.Val287Val
	CP016928	219754	C	T	C	C	C	C	C	C	C	C	T	C	D083_0219	Hnr protein	synonymous_variant c.75C>T p.Gly25Gly
	CP016928	220228	C	G	C	C	C	C	C	C	C	C	G	C	D083_0219	Hnr protein	synonymous_variant c.549C>G p.Arg183Arg
	CP016928	220357	C	T	C	C	C	C	C	C	C	C	T	C	D083_0219	Hnr protein	synonymous_variant c.678C>T p.Ser226Ser
	CP016928	220447	A	G	A	A	A	A	A	A	A	A	G	A	D083_0219	Hnr protein	synonymous_variant c.768A>G p.Ala256Ala
	CP016928	220495	A	G	A	A	A	A	A	A	A	A	G	A	D083_0219	Hnr protein	synonymous_variant c.816A>G p.Glu272Glu
	CP016928	220519	G	T	G	G	G	G	G	G	G	G	T	G	D083_0219	Hnr protein	synonymous_variant c.840G>T p.Ser280Ser
	CP016928	220603	C	T	C	C	C	C	C	C	C	C	T	C	D083_0219	Hnr protein	synonymous_variant c.924C>T p.Ala308Ala
	CP016928	220627	C	A	C	C	C	C	C	C	C	C	A	C	D083_0219	Hnr protein	missense_variant c.948C>A p.His316Gln
	CP016928	220772	A	G	A	A	A	A	A	A	A	A	G	A
	CP016928	220996	T	C	T	T	T	T	T	T	T	T	C	T	D083_0220	UTP--glucose-1-phosphate uridylyltransferase	synonymous_variant c.100T>C p.Leu34Leu
	CP016928	221151	C	T	C	C	C	C	C	C	C	C	T	C	D083_0220	UTP--glucose-1-phosphate uridylyltransferase	synonymous_variant c.255C>T p.Arg85Arg
	CP016928	221313	C	T	C	C	C	C	C	C	C	C	T	C	D083_0220	UTP--glucose-1-phosphate uridylyltransferase	synonymous_variant c.417C>T p.Ile139Ile
	CP016928	221475	C	T	C	C	C	C	C	C	C	C	T	C	D083_0220	UTP--glucose-1-phosphate uridylyltransferase	synonymous_variant c.579C>T p.Ser193Ser
	CP016928	222586	T	A	T	T	T	T	T	T	T	T	A	T
	CP016928	223703	T	G	T	T	T	T	T	T	T	T	G	T
	CP016928	224413	C	T	C	C	C	C	C	C	C	C	T	C	D083_0223	Alcohol dehydrogenase	synonymous_variant c.2196G>A p.Glu732Glu
	CP016928	224500	A	T	A	A	A	A	A	A	A	A	T	A	D083_0223	Alcohol dehydrogenase	synonymous_variant c.2109T>A p.Val703Val
	CP016928	224608	T	C	T	T	T	T	T	T	T	T	C	T	D083_0223	Alcohol dehydrogenase	synonymous_variant c.2001A>G p.Ala667Ala
	CP016928	224746	T	C	T	T	T	T	T	T	T	T	C	T	D083_0223	Alcohol dehydrogenase	synonymous_variant c.1863A>G p.Pro621Pro
	CP016928	225304	C	A	C	C	C	C	C	C	C	C	A	C	D083_0223	Alcohol dehydrogenase	synonymous_variant c.1305G>T p.Pro435Pro
	CP016928	226147	C	T	C	C	C	C	C	C	C	C	T	C	D083_0223	Alcohol dehydrogenase	synonymous_variant c.462G>A p.Leu154Leu
	CP016928	226210	G	A	G	G	G	G	G	G	G	G	A	G	D083_0223	Alcohol dehydrogenase	synonymous_variant c.399C>T p.Gly133Gly
	CP016928	226255	C	G	C	C	C	C	C	C	C	C	G	C	D083_0223	Alcohol dehydrogenase	synonymous_variant c.354G>C p.Ser118Ser
	CP016928	226312	C	A	C	C	C	C	C	C	C	C	A	C	D083_0223	Alcohol dehydrogenase	synonymous_variant c.297G>T p.Thr99Thr
	CP016928	226655	G	A	G	G	G	G	G	G	G	G	A	G
	CP016928	226928	A	G	A	A	A	A	A	A	A	A	G	A	D083_0224	hypothetical protein	missense_variant c.24A>G p.Ile8Met
	CP016928	226955	T	C	T	T	T	T	T	T	T	T	C	T	D083_0224	hypothetical protein	synonymous_variant c.51T>C p.Asn17Asn
	CP016928	227231	G	A	G	G	G	G	G	G	G	G	A	G	D083_0225	Putative membrane protein	synonymous_variant c.177G>A p.Val59Val
	CP016928	228008	T	C	T	T	T	T	T	T	T	T	C	T
	CP016928	229500	C	A	C	C	C	C	C	C	C	C	A	C	D083_0226	Oligopeptide ABC transporter, periplasmic oligopeptide-binding protein OppA	missense_variant c.821C>A p.Thr274Asn
	CP016928	229561	G	T	G	G	G	G	G	G	G	G	T	G	D083_0226	Oligopeptide ABC transporter, periplasmic oligopeptide-binding protein OppA	synonymous_variant c.882G>T p.Ala294Ala
	CP016928	229569	C	A	C	C	C	C	C	C	C	C	A	C	D083_0226	Oligopeptide ABC transporter, periplasmic oligopeptide-binding protein OppA	missense_variant c.890C>A p.Ser297Tyr
	CP016928	229708	T	C	T	T	T	T	T	T	T	T	C	T	D083_0226	Oligopeptide ABC transporter, periplasmic oligopeptide-binding protein OppA	synonymous_variant c.1029T>C p.Phe343Phe
	CP016928	229970	C	T	C	C	C	C	C	C	C	C	T	C	D083_0226	Oligopeptide ABC transporter, periplasmic oligopeptide-binding protein OppA	synonymous_variant c.1291C>T p.Leu431Leu
	CP016928	230101	G	A	G	G	G	G	G	G	G	G	A	G	D083_0226	Oligopeptide ABC transporter, periplasmic oligopeptide-binding protein OppA	synonymous_variant c.1422G>A p.Glu474Glu
	CP016928	230320	C	T	C	C	C	C	C	C	C	C	T	C	D083_0226	Oligopeptide ABC transporter, periplasmic oligopeptide-binding protein OppA	synonymous_variant c.1641C>T p.His547His
	CP016928	230344	G	A	G	G	G	G	G	G	G	G	A	G
	CP016928	230759	C	T	C	C	C	C	C	C	C	C	T	C	D083_0227	Oligopeptide transport system permease protein OppB	synonymous_variant c.348C>T p.Gly116Gly
	CP016928	230777	T	C	T	T	T	T	T	T	T	T	C	T	D083_0227	Oligopeptide transport system permease protein OppB	synonymous_variant c.366T>C p.Asn122Asn
	CP016928	230783	T	C	T	T	T	T	T	T	T	T	C	T	D083_0227	Oligopeptide transport system permease protein OppB	synonymous_variant c.372T>C p.Asn124Asn
	CP016928	230858	T	C	T	T	T	T	T	T	T	T	C	T	D083_0227	Oligopeptide transport system permease protein OppB	synonymous_variant c.447T>C p.Leu149Leu
	CP016928	230969	C	T	C	C	C	C	C	C	C	C	T	C	D083_0227	Oligopeptide transport system permease protein OppB	synonymous_variant c.558C>T p.Ile186Ile
	CP016928	231080	C	T	C	C	C	C	C	C	C	C	T	C	D083_0227	Oligopeptide transport system permease protein OppB	synonymous_variant c.669C>T p.His223His
	CP016928	231464	A	G	A	A	A	A	A	A	A	A	G	A	D083_0228	Oligopeptide transport system permease protein OppC	synonymous_variant c.120A>G p.Leu40Leu
	CP016928	232019	C	T	C	C	C	C	C	C	C	C	T	C	D083_0228	Oligopeptide transport system permease protein OppC	synonymous_variant c.675C>T p.Tyr225Tyr
	CP016928	232178	T	C	T	T	T	T	T	T	T	T	C	T	D083_0228	Oligopeptide transport system permease protein OppC	synonymous_variant c.834T>C p.Phe278Phe
	CP016928	232299	T	G	T	T	T	T	T	T	T	T	G	T	D083_0229	Oligopeptide transport system permease protein OppB	synonymous_variant c.30T>G p.Ala10Ala
	CP016928	232459	C	T	C	C	C	C	C	C	C	C	T	C	D083_0229	Oligopeptide transport system permease protein OppB	synonymous_variant c.190C>T p.Leu64Leu
	CP016928	232476	C	T	C	C	C	C	C	C	C	C	T	C	D083_0229	Oligopeptide transport system permease protein OppB	missense_variant c.207_209delCCAinsTCG p.His70Arg
	CP016928	232478	A	G	A	A	A	A	A	A	A	A	G	A	D083_0229	Oligopeptide transport system permease protein OppB	missense_variant c.207_209delCCAinsTCG p.His70Arg
	CP016928	232719	C	T	C	C	C	C	C	C	C	C	T	C	D083_0229	Oligopeptide transport system permease protein OppB	synonymous_variant c.450C>T p.Ala150Ala
	CP016928	233357	G	A	G	G	G	G	G	G	G	G	A	G	D083_0230	Oligopeptide transport ATP-binding protein OppF	synonymous_variant c.102G>A p.Lys34Lys
	CP016928	233636	G	A	G	G	G	G	G	G	G	G	A	G	D083_0230	Oligopeptide transport ATP-binding protein OppF	synonymous_variant c.381G>A p.Leu127Leu
	CP016928	233813	T	C	T	T	T	T	T	T	T	T	C	T	D083_0230	Oligopeptide transport ATP-binding protein OppF	synonymous_variant c.558T>C p.Ile186Ile
	CP016928	234086	T	C	T	T	T	T	T	T	T	T	C	T	D083_0230	Oligopeptide transport ATP-binding protein OppF	synonymous_variant c.831T>C p.Asn277Asn
	CP016928	234185	T	C	T	T	T	T	T	T	T	T	C	T	D083_0230	Oligopeptide transport ATP-binding protein OppF	synonymous_variant c.930T>C p.Cys310Cys
	CP016928	234197	A	G	A	A	A	A	A	A	A	A	G	A	D083_0230	Oligopeptide transport ATP-binding protein OppF	synonymous_variant c.942A>G p.Arg314Arg
	CP016928	234401	G	A	G	G	G	G	G	G	G	G	A	G	D083_0231	hypothetical protein	synonymous_variant c.291C>T p.Asp97Asp
	CP016928	234941	C	A	C	C	C	C	C	C	C	C	A	C	D083_0232	Cardiolipin synthetase	synonymous_variant c.1266G>T p.Leu422Leu
	CP016928	235004	C	T	C	C	C	C	C	C	C	C	T	C	D083_0232	Cardiolipin synthetase	synonymous_variant c.1203G>A p.Gly401Gly
	CP016928	235484	G	A	G	G	G	G	G	G	G	G	A	G	D083_0232	Cardiolipin synthetase	synonymous_variant c.723C>T p.Asn241Asn
	CP016928	236084	C	T	C	C	C	C	C	C	C	C	T	C	D083_0232	Cardiolipin synthetase	synonymous_variant c.123G>A p.Leu41Leu
	CP016928	236180	A	G	A	A	A	A	A	A	A	A	G	A	D083_0232	Cardiolipin synthetase	synonymous_variant c.27T>C p.Ser9Ser
	CP016928	236315	A	T	A	A	A	A	A	A	A	A	T	A
	CP016928	236318	C	A	C	C	C	C	C	C	C	C	A	C
	CP016928	236474	T	C	T	T	T	T	T	T	T	T	C	T	D083_0233	hypothetical protein	synonymous_variant c.24T>C p.Val8Val
	CP016928	236516	T	C	T	T	T	T	T	T	T	T	C	T	D083_0233	hypothetical protein	synonymous_variant c.66T>C p.Ser22Ser
	CP016928	236537	G	A	G	G	G	G	G	G	G	G	A	G	D083_0233	hypothetical protein	synonymous_variant c.87G>A p.Ser29Ser
	CP016928	237233	T	C	T	T	T	T	T	T	T	T	C	T	D083_0234	Methyl-accepting chemotaxis protein I (serine chemoreceptor protein)	synonymous_variant c.1158_1164delTGTGGCAinsCGTAGCG p.389
	CP016928	237236	C	T	C	C	C	C	C	C	C	C	T	C	D083_0234	Methyl-accepting chemotaxis protein I (serine chemoreceptor protein)	synonymous_variant c.1158_1164delTGTGGCAinsCGTAGCG p.389
	CP016928	237239	A	G	A	A	A	A	A	A	A	A	G	A	D083_0234	Methyl-accepting chemotaxis protein I (serine chemoreceptor protein)	synonymous_variant c.1158_1164delTGTGGCAinsCGTAGCG p.389
	CP016928	237536	A	G	A	A	A	A	A	A	A	A	G	A	D083_0234	Methyl-accepting chemotaxis protein I (serine chemoreceptor protein)	synonymous_variant c.861T>C p.Arg287Arg
	CP016928	237617	T	A	T	T	T	T	T	T	T	T	A	T	D083_0234	Methyl-accepting chemotaxis protein I (serine chemoreceptor protein)	synonymous_variant c.780A>T p.Arg260Arg
	CP016928	238479	C	A	C	C	C	C	C	C	C	C	A	C
	CP016928	238966	C	T	C	C	C	C	C	C	C	C	T	C
	CP016928	239604	A	C	A	A	A	A	A	A	A	A	C	A	D083_0236	Ferric siderophore transport system, periplasmic binding protein TonB	missense_variant c.573_574delATinsCG p.GluSer191AspAla
	CP016928	239605	T	G	T	T	T	T	T	T	T	T	G	T	D083_0236	Ferric siderophore transport system, periplasmic binding protein TonB	missense_variant c.573_574delATinsCG p.GluSer191AspAla
	CP016928	239610	A	G	A	A	A	A	A	A	A	A	G	A	D083_0236	Ferric siderophore transport system, periplasmic binding protein TonB	synonymous_variant c.579A>G p.Gly193Gly
	CP016928	239812	A	G	A	A	A	A	A	A	A	A	G	A
	CP016928	240405	C	T	C	C	C	C	C	C	C	C	T	C	D083_0238	Intracellular septation protein IspA	synonymous_variant c.489G>A p.Leu163Leu
	CP016928	240642	C	T	C	C	C	C	C	C	C	C	T	C	D083_0238	Intracellular septation protein IspA	synonymous_variant c.252G>A p.Leu84Leu
	CP016928	240941	T	C	T	T	T	T	T	T	T	T	C	T
	CP016928	240952	G	A	G	G	G	G	G	G	G	G	A	G
	CP016928	240953	G	T	G	G	G	G	G	G	G	G	T	G
	CP016928	241041	A	G	A	A	A	A	A	A	A	A	G	A
	CP016928	241057	T	C	T	T	T	T	T	T	T	T	C	T
	CP016928	241171	G	A	G	G	G	G	G	G	G	G	A	G	D083_0239	Membrane protein YciC, linked to IspA	synonymous_variant c.669C>T p.Ala223Ala
	CP016928	241270	A	G	A	A	A	A	A	A	A	A	G	A	D083_0239	Membrane protein YciC, linked to IspA	synonymous_variant c.570T>C p.Phe190Phe
	CP016928	241463	G	A	G	G	G	G	G	G	G	G	A	G	D083_0239	Membrane protein YciC, linked to IspA	missense_variant c.377C>T p.Ala126Val
	CP016928	241666	C	T	C	C	C	C	C	C	C	C	T	C	D083_0239	Membrane protein YciC, linked to IspA	synonymous_variant c.174G>A p.Leu58Leu
	CP016928	241720	G	T	G	G	G	G	G	G	G	G	T	G	D083_0239	Membrane protein YciC, linked to IspA	synonymous_variant c.120C>A p.Ile40Ile
	CP016928	241893	A	G	A	A	A	A	A	A	A	A	G	A
	CP016928	242172	G	A	G	G	G	G	G	G	G	G	A	G
	CP016928	242198	C	T	C	C	C	C	C	C	C	C	T	C
	CP016928	242343	G	A	G	G	G	G	G	G	G	G	A	G	D083_0240	hypothetical protein	synonymous_variant c.201C>T p.Asp67Asp
	CP016928	242471	T	G	T	T	T	T	T	T	T	T	G	T	D083_0240	hypothetical protein	missense_variant c.73A>C p.Ile25Leu
	CP016928	242587	T	C	T	T	T	T	T	T	T	T	C	T
	CP016928	242871	G	A	G	G	G	G	G	G	G	G	A	G	D083_0241	Outer membrane protein W precursor	synonymous_variant c.270G>A p.Gly90Gly
	CP016928	242952	A	T	A	A	A	A	A	A	A	A	T	A	D083_0241	Outer membrane protein W precursor	synonymous_variant c.351A>T p.Pro117Pro
	CP016928	242961	T	C	T	T	T	T	T	T	T	T	C	T	D083_0241	Outer membrane protein W precursor	synonymous_variant c.360T>C p.Gly120Gly
	CP016928	242967	C	T	C	C	C	C	C	C	C	C	T	C	D083_0241	Outer membrane protein W precursor	synonymous_variant c.366C>T p.Gly122Gly
	CP016928	242979	C	T	C	C	C	C	C	C	C	C	T	C	D083_0241	Outer membrane protein W precursor	synonymous_variant c.378C>T p.Thr126Thr
	CP016928	242985	T	C	T	T	T	T	T	T	T	T	C	T	D083_0241	Outer membrane protein W precursor	synonymous_variant c.384T>C p.Phe128Phe
	CP016928	243015	A	C	A	A	A	A	A	A	A	A	C	A	D083_0241	Outer membrane protein W precursor	missense_variant c.414A>C p.Lys138Asn
	CP016928	243138	C	T	C	C	C	C	C	C	C	C	T	C	D083_0241	Outer membrane protein W precursor	synonymous_variant c.537_543delCACTACCinsTACCACG p.182
	CP016928	243141	T	C	T	T	T	T	T	T	T	T	C	T	D083_0241	Outer membrane protein W precursor	synonymous_variant c.537_543delCACTACCinsTACCACG p.182
	CP016928	243144	C	G	C	C	C	C	C	C	C	C	G	C	D083_0241	Outer membrane protein W precursor	synonymous_variant c.537_543delCACTACCinsTACCACG p.182
	CP016928	243153	C	T	C	C	C	C	C	C	C	C	T	C	D083_0241	Outer membrane protein W precursor	synonymous_variant c.552C>T p.Phe184Phe
	CP016928	243162	C	T	C	C	C	C	C	C	C	C	T	C	D083_0241	Outer membrane protein W precursor	synonymous_variant c.561_564delCGGCinsTGGT p.189
	CP016928	243165	C	T	C	C	C	C	C	C	C	C	T	C	D083_0241	Outer membrane protein W precursor	synonymous_variant c.561_564delCGGCinsTGGT p.189
	CP016928	243268	A	G	A	A	A	A	A	A	A	A	G	A
	CP016928	243986	C	T	C	C	C	C	C	C	C	C	T	C	D083_0242	N-acetylneuraminic acid outer membrane channel protein NanC	synonymous_variant c.54G>A p.Ser18Ser
	CP016928	244534	A	G	A	A	A	A	A	A	A	A	G	A
	CP016928	244573	G	A	G	G	G	G	G	G	G	G	A	G	D083_0243	Tryptophan synthase alpha chain	synonymous_variant c.807C>T p.Arg269Arg
	CP016928	244580	T	C	T	T	T	T	T	T	T	T	C	T	D083_0243	Tryptophan synthase alpha chain	missense_variant c.800A>G p.His267Arg
	CP016928	244727	A	G	A	A	A	A	A	A	A	A	G	A	D083_0243	Tryptophan synthase alpha chain	missense_variant c.653T>C p.Val218Ala
	CP016928	244849	G	T	G	G	G	G	G	G	G	G	T	G	D083_0243	Tryptophan synthase alpha chain	synonymous_variant c.531C>A p.Leu177Leu
	CP016928	244893	A	G	A	A	A	A	A	A	A	A	G	A	D083_0243	Tryptophan synthase alpha chain	synonymous_variant c.484_487delTTGTinsCTGC p.164
	CP016928	244896	A	G	A	A	A	A	A	A	A	A	G	A	D083_0243	Tryptophan synthase alpha chain	synonymous_variant c.484_487delTTGTinsCTGC p.164
	CP016928	245281	C	T	C	C	C	C	C	C	C	C	T	C	D083_0243	Tryptophan synthase alpha chain	synonymous_variant c.99G>A p.Ser33Ser
	CP016928	245763	C	T	C	C	C	C	C	C	C	C	T	C	D083_0244	Tryptophan synthase beta chain	synonymous_variant c.807G>A p.Pro269Pro
	CP016928	245799	G	C	G	G	G	G	G	G	G	G	C	G	D083_0244	Tryptophan synthase beta chain	synonymous_variant c.771C>G p.Ala257Ala
	CP016928	245805	T	C	T	T	T	T	T	T	T	T	C	T	D083_0244	Tryptophan synthase beta chain	synonymous_variant c.765A>G p.Glu255Glu
	CP016928	245937	A	G	A	A	A	A	A	A	A	A	G	A	D083_0244	Tryptophan synthase beta chain	synonymous_variant c.633T>C p.Thr211Thr
	CP016928	245943	C	T	C	C	C	C	C	C	C	C	T	C	D083_0244	Tryptophan synthase beta chain	synonymous_variant c.624_627delCGAGinsGGAA p.210
	CP016928	245946	G	C	G	G	G	G	G	G	G	G	C	G	D083_0244	Tryptophan synthase beta chain	synonymous_variant c.624_627delCGAGinsGGAA p.210
	CP016928	246048	G	A	G	G	G	G	G	G	G	G	A	G	D083_0244	Tryptophan synthase beta chain	synonymous_variant c.522C>T p.Arg174Arg
	CP016928	246066	A	G	A	A	A	A	A	A	A	A	G	A	D083_0244	Tryptophan synthase beta chain	synonymous_variant c.504T>C p.Ala168Ala
	CP016928	246083	C	A	C	C	C	C	C	C	C	C	A	C	D083_0244	Tryptophan synthase beta chain	missense_variant c.487G>T p.Ala163Ser
	CP016928	246099	C	T	C	C	C	C	C	C	C	C	T	C	D083_0244	Tryptophan synthase beta chain	synonymous_variant c.471G>A p.Pro157Pro
	CP016928	246496	T	C	T	T	T	T	T	T	T	T	C	T	D083_0244	Tryptophan synthase beta chain	missense_variant c.74A>G p.His25Arg
	CP016928	246755	G	A	G	G	G	G	G	G	G	G	A	G	D083_0245	Indole-3-glycerol phosphate synthase / Phosphoribosylanthranilate isomerase	synonymous_variant c.1230C>T p.Ala410Ala
	CP016928	247043	G	C	G	G	G	G	G	G	G	G	C	G	D083_0245	Indole-3-glycerol phosphate synthase / Phosphoribosylanthranilate isomerase	synonymous_variant c.942C>G p.Gly314Gly
	CP016928	247060	G	A	G	G	G	G	G	G	G	G	A	G	D083_0245	Indole-3-glycerol phosphate synthase / Phosphoribosylanthranilate isomerase	missense_variant c.925C>T p.Pro309Ser
	CP016928	247205	T	C	T	T	T	T	T	T	T	T	C	T	D083_0245	Indole-3-glycerol phosphate synthase / Phosphoribosylanthranilate isomerase	synonymous_variant c.780A>G p.Gly260Gly
	CP016928	247259	A	G	A	A	A	A	A	A	A	A	G	A	D083_0245	Indole-3-glycerol phosphate synthase / Phosphoribosylanthranilate isomerase	synonymous_variant c.726T>C p.Ser242Ser
	CP016928	247268	A	C	A	A	A	A	A	A	A	A	C	A	D083_0245	Indole-3-glycerol phosphate synthase / Phosphoribosylanthranilate isomerase	synonymous_variant c.717T>G p.Leu239Leu
	CP016928	247274	G	A	G	G	G	G	G	G	G	G	A	G	D083_0245	Indole-3-glycerol phosphate synthase / Phosphoribosylanthranilate isomerase	synonymous_variant c.711C>T p.Gly237Gly
	CP016928	247346	A	T	A	A	A	A	A	A	A	A	T	A	D083_0245	Indole-3-glycerol phosphate synthase / Phosphoribosylanthranilate isomerase	synonymous_variant c.639T>A p.Gly213Gly
	CP016928	247352	G	A	G	G	G	G	G	G	G	G	A	G	D083_0245	Indole-3-glycerol phosphate synthase / Phosphoribosylanthranilate isomerase	synonymous_variant c.633C>T p.Pro211Pro
	CP016928	247358	A	G	A	A	A	A	A	A	A	A	G	A	D083_0245	Indole-3-glycerol phosphate synthase / Phosphoribosylanthranilate isomerase	synonymous_variant c.627T>C p.Arg209Arg
	CP016928	247567	A	G	A	A	A	A	A	A	A	A	G	A	D083_0245	Indole-3-glycerol phosphate synthase / Phosphoribosylanthranilate isomerase	synonymous_variant c.418T>C p.Leu140Leu
	CP016928	247592	G	T	G	G	G	G	G	G	G	G	T	G	D083_0245	Indole-3-glycerol phosphate synthase / Phosphoribosylanthranilate isomerase	synonymous_variant c.393C>A p.Ala131Ala
	CP016928	247676	C	A	C	C	C	C	C	C	C	C	A	C	D083_0245	Indole-3-glycerol phosphate synthase / Phosphoribosylanthranilate isomerase	synonymous_variant c.309G>T p.Ala103Ala
	CP016928	247783	G	A	G	G	G	G	G	G	G	G	A	G	D083_0245	Indole-3-glycerol phosphate synthase / Phosphoribosylanthranilate isomerase	synonymous_variant c.201_202delACinsGT p.69
	CP016928	247784	T	C	T	T	T	T	T	T	T	T	C	T	D083_0245	Indole-3-glycerol phosphate synthase / Phosphoribosylanthranilate isomerase	synonymous_variant c.201_202delACinsGT p.69
	CP016928	247808	A	G	A	A	A	A	A	A	A	A	G	A	D083_0245	Indole-3-glycerol phosphate synthase / Phosphoribosylanthranilate isomerase	synonymous_variant c.177T>C p.Cys59Cys
	CP016928	247820	G	A	G	G	G	G	G	G	G	G	A	G	D083_0245	Indole-3-glycerol phosphate synthase / Phosphoribosylanthranilate isomerase	synonymous_variant c.165C>T p.Phe55Phe
	CP016928	247829	G	A	G	G	G	G	G	G	G	G	A	G	D083_0245	Indole-3-glycerol phosphate synthase / Phosphoribosylanthranilate isomerase	missense_variant c.155_156delCCinsAT p.Thr52Asn
	CP016928	247830	G	T	G	G	G	G	G	G	G	G	T	G	D083_0245	Indole-3-glycerol phosphate synthase / Phosphoribosylanthranilate isomerase	missense_variant c.155_156delCCinsAT p.Thr52Asn
	CP016928	247850	G	A	G	G	G	G	G	G	G	G	A	G	D083_0245	Indole-3-glycerol phosphate synthase / Phosphoribosylanthranilate isomerase	synonymous_variant c.135C>T p.Tyr45Tyr
	CP016928	247883	T	C	T	T	T	T	T	T	T	T	C	T	D083_0245	Indole-3-glycerol phosphate synthase / Phosphoribosylanthranilate isomerase	synonymous_variant c.102A>G p.Gln34Gln
	CP016928	247911	T	C	T	T	T	T	T	T	T	T	C	T	D083_0245	Indole-3-glycerol phosphate synthase / Phosphoribosylanthranilate isomerase	missense_variant c.74A>G p.Gln25Arg
	CP016928	248050	T	C	T	T	T	T	T	T	T	T	C	T	D083_0246	Anthranilate phosphoribosyltransferase	synonymous_variant c.930A>G p.Arg310Arg
	CP016928	248062	C	T	C	C	C	C	C	C	C	C	T	C	D083_0246	Anthranilate phosphoribosyltransferase	synonymous_variant c.918G>A p.Arg306Arg
	CP016928	248110	G	A	G	G	G	G	G	G	G	G	A	G	D083_0246	Anthranilate phosphoribosyltransferase	synonymous_variant c.870C>T p.Ala290Ala
	CP016928	248128	C	G	C	C	C	C	C	C	C	C	G	C	D083_0246	Anthranilate phosphoribosyltransferase	synonymous_variant c.852G>C p.Ala284Ala
	CP016928	248199	G	A	G	G	G	G	G	G	G	G	A	G	D083_0246	Anthranilate phosphoribosyltransferase	missense_variant c.776_781delGTGACCinsATGATT p.Gly259Asp
	CP016928	248200	G	A	G	G	G	G	G	G	G	G	A	G	D083_0246	Anthranilate phosphoribosyltransferase	missense_variant c.776_781delGTGACCinsATGATT p.Gly259Asp
	CP016928	248204	C	T	C	C	C	C	C	C	C	C	T	C	D083_0246	Anthranilate phosphoribosyltransferase	missense_variant c.776_781delGTGACCinsATGATT p.Gly259Asp
	CP016928	248218	A	G	A	A	A	A	A	A	A	A	G	A	D083_0246	Anthranilate phosphoribosyltransferase	synonymous_variant c.762T>C p.Asp254Asp
	CP016928	248242	T	C	T	T	T	T	T	T	T	T	C	T	D083_0246	Anthranilate phosphoribosyltransferase	synonymous_variant c.738A>G p.Leu246Leu
	CP016928	248262	C	G	C	C	C	C	C	C	C	C	G	C	D083_0246	Anthranilate phosphoribosyltransferase	missense_variant c.717_718delCGinsTC p.Glu240Gln
	CP016928	248263	G	A	G	G	G	G	G	G	G	G	A	G	D083_0246	Anthranilate phosphoribosyltransferase	missense_variant c.717_718delCGinsTC p.Glu240Gln
	CP016928	248281	G	A	G	G	G	G	G	G	G	G	A	G	D083_0246	Anthranilate phosphoribosyltransferase	synonymous_variant c.699C>T p.Val233Val
	CP016928	248341	G	A	G	G	G	G	G	G	G	G	A	G	D083_0246	Anthranilate phosphoribosyltransferase	missense_variant c.638_639delGCinsAT p.Arg213His
	CP016928	248342	C	T	C	C	C	C	C	C	C	C	T	C	D083_0246	Anthranilate phosphoribosyltransferase	missense_variant c.638_639delGCinsAT p.Arg213His
	CP016928	248404	G	A	G	G	G	G	G	G	G	G	A	G	D083_0246	Anthranilate phosphoribosyltransferase	synonymous_variant c.576C>T p.Gly192Gly
	CP016928	248428	T	G	T	T	T	T	T	T	T	T	G	T	D083_0246	Anthranilate phosphoribosyltransferase	synonymous_variant c.549_552delGGCAinsAGCC p.185
	CP016928	248431	C	T	C	C	C	C	C	C	C	C	T	C	D083_0246	Anthranilate phosphoribosyltransferase	synonymous_variant c.549_552delGGCAinsAGCC p.185
	CP016928	248442	G	A	G	G	G	G	G	G	G	G	A	G	D083_0246	Anthranilate phosphoribosyltransferase	synonymous_variant c.538C>T p.Leu180Leu
	CP016928	248470	G	A	G	G	G	G	G	G	G	G	A	G	D083_0246	Anthranilate phosphoribosyltransferase	synonymous_variant c.510C>T p.Thr170Thr
	CP016928	248503	A	G	A	A	A	A	A	A	A	A	G	A	D083_0246	Anthranilate phosphoribosyltransferase	synonymous_variant c.477T>C p.Arg159Arg
	CP016928	248512	G	A	G	G	G	G	G	G	G	G	A	G	D083_0246	Anthranilate phosphoribosyltransferase	synonymous_variant c.468C>T p.Thr156Thr
	CP016928	248545	C	T	C	C	C	C	C	C	C	C	T	C	D083_0246	Anthranilate phosphoribosyltransferase	synonymous_variant c.432_435delCGGGinsGGGA p.146
	CP016928	248548	G	C	G	G	G	G	G	G	G	G	C	G	D083_0246	Anthranilate phosphoribosyltransferase	synonymous_variant c.432_435delCGGGinsGGGA p.146
	CP016928	248569	C	T	C	C	C	C	C	C	C	C	T	C	D083_0246	Anthranilate phosphoribosyltransferase	synonymous_variant c.411G>A p.Ser137Ser
	CP016928	248572	T	T	T	T	T	T	T	T	A	T	T	T	D083_0246	Anthranilate phosphoribosyltransferase	synonymous_variant c.408A>T p.Val136Val
	CP016928	248578	C	T	C	C	C	C	C	C	C	C	T	C	D083_0246	Anthranilate phosphoribosyltransferase	synonymous_variant c.402G>A p.Ala134Ala
	CP016928	248583	G	G	G	G	G	G	G	G	A	G	G	G	D083_0246	Anthranilate phosphoribosyltransferase	missense_variant c.397C>T p.Pro133Ser
	CP016928	248614	C	C	C	C	C	C	C	C	T	C	C	C	D083_0246	Anthranilate phosphoribosyltransferase	synonymous_variant c.366G>A p.Leu122Leu
	CP016928	248616	A	G	A	A	A	A	A	A	A	A	G	A	D083_0246	Anthranilate phosphoribosyltransferase	synonymous_variant c.364T>C p.Leu122Leu
	CP016928	248629	A	G	A	A	A	A	A	A	G	A	G	A	D083_0246	Anthranilate phosphoribosyltransferase	synonymous_variant c.348_351delCTCTinsTTCC p.118
	CP016928	248632	G	A	G	G	G	G	G	G	A	G	A	G	D083_0246	Anthranilate phosphoribosyltransferase	synonymous_variant c.348_351delCTCTinsTTCC p.118
	CP016928	248641	G	G	G	G	G	G	G	G	A	G	G	G	D083_0246	Anthranilate phosphoribosyltransferase	synonymous_variant c.339C>T p.Val113Val
	CP016928	248650	G	G	G	G	G	G	G	G	A	G	G	G	D083_0246	Anthranilate phosphoribosyltransferase	synonymous_variant c.330C>T p.Asn110Asn
	CP016928	248667	C	C	C	C	C	C	C	C	T	C	C	C	D083_0246	Anthranilate phosphoribosyltransferase	missense_variant c.313G>A p.Val105Ile
	CP016928	248707	G	A	G	G	G	G	G	G	G	G	A	G	D083_0246	Anthranilate phosphoribosyltransferase	synonymous_variant c.273C>T p.Ser91Ser
	CP016928	248758	G	G	G	G	G	G	G	G	A	G	G	G	D083_0246	Anthranilate phosphoribosyltransferase	synonymous_variant c.222C>T p.Phe74Phe
	CP016928	248776	A	C	A	A	A	A	A	A	C	A	C	A	D083_0246	Anthranilate phosphoribosyltransferase	synonymous_variant c.204T>G p.Pro68Pro
	CP016928	248785	C	T	C	C	C	C	C	C	T	C	T	C	D083_0246	Anthranilate phosphoribosyltransferase	synonymous_variant c.195G>A p.Lys65Lys
	CP016928	248809	A	G	A	A	A	A	A	A	G	A	G	A	D083_0246	Anthranilate phosphoribosyltransferase	synonymous_variant c.171T>C p.Ala57Ala
	CP016928	248815	C	C	C	C	C	C	C	C	T	C	C	C	D083_0246	Anthranilate phosphoribosyltransferase	synonymous_variant c.165G>A p.Gly55Gly
	CP016928	248824	C	C	C	C	C	C	C	C	T	C	C	C	D083_0246	Anthranilate phosphoribosyltransferase	synonymous_variant c.156G>A p.Glu52Glu
	CP016928	248833	A	A	A	A	A	A	A	A	G	A	A	A	D083_0246	Anthranilate phosphoribosyltransferase	synonymous_variant c.144_147delGCATinsACAC p.50
	CP016928	248836	C	C	C	C	C	C	C	C	T	C	C	C	D083_0246	Anthranilate phosphoribosyltransferase	synonymous_variant c.144_147delGCATinsACAC p.50
	CP016928	248860	C	G	C	C	C	C	C	C	G	C	G	C	D083_0246	Anthranilate phosphoribosyltransferase	synonymous_variant c.120G>C p.Leu40Leu
	CP016928	248880	T	T	T	T	T	T	T	T	G	T	T	T	D083_0246	Anthranilate phosphoribosyltransferase	missense_variant c.96_100delTCCGAinsGCCGC p.AspProThr32GluProPro
	CP016928	248884	A	A	A	A	A	A	A	A	C	A	A	A	D083_0246	Anthranilate phosphoribosyltransferase	missense_variant c.96_100delTCCGAinsGCCGC p.AspProThr32GluProPro
	CP016928	248916	A	A	A	A	A	A	A	A	G	A	A	A	D083_0246	Anthranilate phosphoribosyltransferase	synonymous_variant c.64T>C p.Leu22Leu
	CP016928	248958	G	G	G	G	G	G	G	G	A	G	G	G	D083_0246	Anthranilate phosphoribosyltransferase	synonymous_variant c.18_22delGAAACinsAAAAT p.9
	CP016928	248962	C	C	C	C	C	C	C	C	T	C	C	C	D083_0246	Anthranilate phosphoribosyltransferase	synonymous_variant c.18_22delGAAACinsAAAAT p.9
	CP016928	248985	G	G	G	G	G	G	G	G	A	G	G	G
	CP016928	249036	T	T	T	T	T	T	T	T	C	T	T	T	D083_0247	Anthranilate synthase, amidotransferase component	missense_variant c.542A>G p.His181Arg
	CP016928	249068	A	A	A	A	A	A	A	A	G	A	A	A	D083_0247	Anthranilate synthase, amidotransferase component	synonymous_variant c.510T>C p.His170His
	CP016928	249092	G	G	G	G	G	G	G	G	A	G	G	G	D083_0247	Anthranilate synthase, amidotransferase component	synonymous_variant c.483_486delACACinsGCAT p.163
	CP016928	249095	T	T	T	T	T	T	T	T	C	T	T	T	D083_0247	Anthranilate synthase, amidotransferase component	synonymous_variant c.483_486delACACinsGCAT p.163
	CP016928	249116	T	T	T	T	T	T	T	T	C	T	T	T	D083_0247	Anthranilate synthase, amidotransferase component	synonymous_variant c.462A>G p.Val154Val
	CP016928	249146	T	T	T	T	T	T	T	T	C	T	T	T	D083_0247	Anthranilate synthase, amidotransferase component	synonymous_variant c.430_432delTTAinsCTG p.145
	CP016928	249148	A	A	A	A	A	A	A	A	G	A	A	A	D083_0247	Anthranilate synthase, amidotransferase component	synonymous_variant c.430_432delTTAinsCTG p.145
	CP016928	249161	G	G	G	G	G	G	G	G	A	G	G	G	D083_0247	Anthranilate synthase, amidotransferase component	synonymous_variant c.417C>T p.Asn139Asn
	CP016928	249167	G	G	G	G	G	G	G	G	T	G	G	G	D083_0247	Anthranilate synthase, amidotransferase component	synonymous_variant c.408_411delAGGCinsGGGA p.138
	CP016928	249170	T	T	T	T	T	T	T	T	C	T	T	T	D083_0247	Anthranilate synthase, amidotransferase component	synonymous_variant c.408_411delAGGCinsGGGA p.138
	CP016928	249185	G	G	G	G	G	G	G	G	A	G	G	G	D083_0247	Anthranilate synthase, amidotransferase component	synonymous_variant c.390_393delACGCinsGCGT p.132
	CP016928	249188	T	T	T	T	T	T	T	T	C	T	T	T	D083_0247	Anthranilate synthase, amidotransferase component	synonymous_variant c.390_393delACGCinsGCGT p.132
	CP016928	249199	G	G	G	G	G	G	G	G	A	G	G	G	D083_0247	Anthranilate synthase, amidotransferase component	synonymous_variant c.375_379delTCCGCinsCCCGT p.128
	CP016928	249203	A	A	A	A	A	A	A	A	G	A	A	A	D083_0247	Anthranilate synthase, amidotransferase component	synonymous_variant c.375_379delTCCGCinsCCCGT p.128
	CP016928	249214	T	C	T	T	T	T	T	T	C	T	C	T	D083_0247	Anthranilate synthase, amidotransferase component	missense_variant c.362_364delGCAinsACG p.SerSer121AsnGly
	CP016928	249216	C	T	C	C	C	C	C	C	C	C	T	C	D083_0247	Anthranilate synthase, amidotransferase component	missense_variant c.362_364delGCAinsACG p.SerSer121AsnGly
	CP016928	249230	T	T	T	T	T	T	T	T	A	T	T	T	D083_0247	Anthranilate synthase, amidotransferase component	missense_variant c.346_348delGGAinsAGT p.Gly116Ser
	CP016928	249232	C	C	C	C	C	C	C	C	T	C	C	C	D083_0247	Anthranilate synthase, amidotransferase component	missense_variant c.346_348delGGAinsAGT p.Gly116Ser
	CP016928	249239	T	T	T	T	T	T	T	T	C	T	T	T	D083_0247	Anthranilate synthase, amidotransferase component	synonymous_variant c.339A>G p.Glu113Glu
	CP016928	249244	T	T	T	T	T	T	T	T	C	T	T	T	D083_0247	Anthranilate synthase, amidotransferase component	missense_variant c.333_334delCAinsTG p.Ile112Val
	CP016928	249245	G	G	G	G	G	G	G	G	A	G	G	G	D083_0247	Anthranilate synthase, amidotransferase component	missense_variant c.333_334delCAinsTG p.Ile112Val
	CP016928	249251	G	G	G	G	G	G	G	G	C	G	G	G	D083_0247	Anthranilate synthase, amidotransferase component	synonymous_variant c.327C>G p.Ala109Ala
	CP016928	249257	A	A	A	A	A	A	A	A	G	A	A	A	D083_0247	Anthranilate synthase, amidotransferase component	synonymous_variant c.318_321delTGGTinsCGGC p.108
	CP016928	249260	A	A	A	A	A	A	A	A	G	A	A	A	D083_0247	Anthranilate synthase, amidotransferase component	synonymous_variant c.318_321delTGGTinsCGGC p.108
	CP016928	249281	G	A	G	G	G	G	G	G	G	G	A	G	D083_0247	Anthranilate synthase, amidotransferase component	synonymous_variant c.297C>T p.Gly99Gly
	CP016928	249320	G	G	G	G	G	G	G	G	A	G	G	G	D083_0247	Anthranilate synthase, amidotransferase component	synonymous_variant c.258C>T p.Gly86Gly
	CP016928	249350	G	G	G	G	G	G	G	G	A	G	G	G	D083_0247	Anthranilate synthase, amidotransferase component	synonymous_variant c.228C>T p.Gly76Gly
	CP016928	249358	G	G	G	G	G	G	G	G	A	G	G	G	D083_0247	Anthranilate synthase, amidotransferase component	synonymous_variant c.219_220delCCinsTT p.75
	CP016928	249359	G	A	G	G	G	G	G	G	A	G	A	G	D083_0247	Anthranilate synthase, amidotransferase component	synonymous_variant c.219C>T p.Arg73Arg
	CP016928	249371	T	T	T	T	T	T	T	T	C	T	T	T	D083_0247	Anthranilate synthase, amidotransferase component	synonymous_variant c.207A>G p.Ala69Ala
	CP016928	249380	G	G	G	G	G	G	G	G	A	G	G	G	D083_0247	Anthranilate synthase, amidotransferase component	synonymous_variant c.195_198delTTGCinsCTGT p.67
	CP016928	249383	A	A	A	A	A	A	A	A	G	A	A	A	D083_0247	Anthranilate synthase, amidotransferase component	synonymous_variant c.195_198delTTGCinsCTGT p.67
	CP016928	249386	G	C	G	G	G	G	G	G	G	G	C	G	D083_0247	Anthranilate synthase, amidotransferase component	synonymous_variant c.192C>G p.Ala64Ala
	CP016928	249398	T	C	T	T	T	T	T	T	C	T	C	T	D083_0247	Anthranilate synthase, amidotransferase component	synonymous_variant c.177_180delCACAinsAACG p.61
	CP016928	249401	G	T	G	G	G	G	G	G	G	G	T	G	D083_0247	Anthranilate synthase, amidotransferase component	synonymous_variant c.177_180delCACAinsAACG p.61
	CP016928	249425	T	C	T	T	T	T	T	T	C	T	C	T	D083_0247	Anthranilate synthase, amidotransferase component	synonymous_variant c.153A>G p.Val51Val
	CP016928	249431	C	T	C	C	C	C	C	C	T	C	T	C	D083_0247	Anthranilate synthase, amidotransferase component	synonymous_variant c.147G>A p.Lys49Lys
	CP016928	249439	G	T	G	G	G	G	G	G	G	G	T	G	D083_0247	Anthranilate synthase, amidotransferase component	missense_variant c.138_139delTCinsCA p.Leu47Met
	CP016928	249440	A	G	A	A	A	A	A	A	G	A	G	A	D083_0247	Anthranilate synthase, amidotransferase component	missense_variant c.138_139delTCinsCA p.Leu47Met
	CP016928	249444	T	T	T	T	T	T	T	T	C	T	T	T	D083_0247	Anthranilate synthase, amidotransferase component	missense_variant c.134_138delAGCATinsGGCAC p.Gln45Arg
	CP016928	249453	T	C	T	T	T	T	T	T	T	T	C	T	D083_0247	Anthranilate synthase, amidotransferase component	missense_variant c.125A>G p.Asp42Gly
	CP016928	249494	T	C	T	T	T	T	T	T	C	T	C	T	D083_0247	Anthranilate synthase, amidotransferase component	synonymous_variant c.84A>G p.Val28Val
	CP016928	249517	A	A	A	A	A	A	A	A	G	A	A	A	D083_0247	Anthranilate synthase, amidotransferase component	synonymous_variant c.61T>C p.Leu21Leu
	CP016928	249521	G	A	G	G	G	G	G	G	G	G	A	G	D083_0247	Anthranilate synthase, amidotransferase component	synonymous_variant c.57C>T p.Asp19Asp
	CP016928	249560	C	T	C	C	C	C	C	C	C	C	T	C	D083_0247	Anthranilate synthase, amidotransferase component	synonymous_variant c.18G>A p.Leu6Leu
	CP016928	249562	G	G	G	G	G	G	G	G	A	G	G	G	D083_0247	Anthranilate synthase, amidotransferase component	synonymous_variant c.16C>T p.Leu6Leu
	CP016928	249678	G	A	G	G	G	G	G	G	A	G	A	G	D083_0248	Anthranilate synthase, aminase component	synonymous_variant c.1486C>T p.Leu496Leu
	CP016928	249697	C	T	C	C	C	C	C	C	C	C	T	C	D083_0248	Anthranilate synthase, aminase component	synonymous_variant c.1467G>A p.Gln489Gln
	CP016928	249700	C	C	C	C	C	C	C	C	T	C	C	C	D083_0248	Anthranilate synthase, aminase component	synonymous_variant c.1464G>A p.Val488Val
	CP016928	249712	G	G	G	G	G	G	G	G	A	G	G	G	D083_0248	Anthranilate synthase, aminase component	synonymous_variant c.1449_1452delTGGCinsCGGT p.485
	CP016928	249715	A	G	A	A	A	A	A	A	G	A	G	A	D083_0248	Anthranilate synthase, aminase component	synonymous_variant c.1449T>C p.Asp483Asp
	CP016928	249733	A	A	A	A	A	A	A	A	G	A	A	A	D083_0248	Anthranilate synthase, aminase component	synonymous_variant c.1431T>C p.Arg477Arg
	CP016928	249742	T	G	T	T	T	T	T	T	G	T	G	T	D083_0248	Anthranilate synthase, aminase component	synonymous_variant c.1419_1422delTATAinsCATC p.475
	CP016928	249745	A	G	A	A	A	A	A	A	G	A	G	A	D083_0248	Anthranilate synthase, aminase component	synonymous_variant c.1419_1422delTATAinsCATC p.475
	CP016928	249751	G	A	G	G	G	G	G	G	G	G	A	G	D083_0248	Anthranilate synthase, aminase component	synonymous_variant c.1413C>T p.Asp471Asp
	CP016928	249814	C	C	C	C	C	C	C	C	T	C	C	C	D083_0248	Anthranilate synthase, aminase component	synonymous_variant c.1350G>A p.Glu450Glu
	CP016928	249850	G	G	G	G	G	G	G	G	A	G	G	G	D083_0248	Anthranilate synthase, aminase component	synonymous_variant c.1314C>T p.Pro438Pro
	CP016928	249853	G	C	G	G	G	G	G	G	G	G	C	G	D083_0248	Anthranilate synthase, aminase component	synonymous_variant c.1311C>G p.Ala437Ala
	CP016928	249946	G	G	G	G	G	G	G	G	A	G	G	G	D083_0248	Anthranilate synthase, aminase component	synonymous_variant c.1218C>T p.His406His
	CP016928	249961	G	G	G	G	G	G	G	G	A	G	G	G	D083_0248	Anthranilate synthase, aminase component	synonymous_variant c.1203C>T p.Tyr401Tyr
	CP016928	249988	C	T	C	C	C	C	C	C	C	C	T	C	D083_0248	Anthranilate synthase, aminase component	synonymous_variant c.1176G>A p.Val392Val
	CP016928	250015	T	T	T	T	T	T	T	T	G	T	T	T	D083_0248	Anthranilate synthase, aminase component	synonymous_variant c.1149A>C p.Arg383Arg
	CP016928	250030	A	A	A	A	A	A	A	A	G	A	A	A	D083_0248	Anthranilate synthase, aminase component	synonymous_variant c.1131_1134delACGTinsGCGC p.379
	CP016928	250033	T	C	T	T	T	T	T	T	C	T	C	T	D083_0248	Anthranilate synthase, aminase component	synonymous_variant c.1131A>G p.Ala377Ala
	CP016928	250060	A	A	A	A	A	A	A	A	G	A	A	A	D083_0248	Anthranilate synthase, aminase component	synonymous_variant c.1104T>C p.Ala368Ala
	CP016928	250066	T	T	T	T	T	T	T	T	C	T	T	T	D083_0248	Anthranilate synthase, aminase component	synonymous_variant c.1098A>G p.Glu366Glu
	CP016928	250075	G	G	G	G	G	G	G	G	A	G	G	G	D083_0248	Anthranilate synthase, aminase component	synonymous_variant c.1089C>T p.Asp363Asp
	CP016928	250093	T	T	T	T	T	T	T	T	C	T	T	T	D083_0248	Anthranilate synthase, aminase component	synonymous_variant c.1071A>G p.Glu357Glu
	CP016928	250122	G	G	G	G	G	G	G	G	A	G	G	G	D083_0248	Anthranilate synthase, aminase component	synonymous_variant c.1042C>T p.Leu348Leu
	CP016928	250137	G	G	G	G	G	G	G	G	A	G	G	G	D083_0248	Anthranilate synthase, aminase component	missense_variant c.1027C>T p.Arg343Cys
	CP016928	250153	A	A	A	A	A	A	A	A	G	A	A	A	D083_0248	Anthranilate synthase, aminase component	synonymous_variant c.1011T>C p.Thr337Thr
	CP016928	250165	G	G	G	G	G	G	G	G	A	G	G	G	D083_0248	Anthranilate synthase, aminase component	synonymous_variant c.999C>T p.Pro333Pro
	CP016928	250195	G	A	G	G	G	G	G	G	G	G	A	G	D083_0248	Anthranilate synthase, aminase component	synonymous_variant c.969C>T p.Asp323Asp
	CP016928	250207	A	C	A	A	A	A	A	A	C	A	C	A	D083_0248	Anthranilate synthase, aminase component	synonymous_variant c.957T>G p.Ser319Ser
	CP016928	250240	A	A	A	A	A	A	A	A	G	A	A	A	D083_0248	Anthranilate synthase, aminase component	synonymous_variant c.921_924delGGATinsAGAC p.309
	CP016928	250243	C	C	C	C	C	C	C	C	T	C	C	C	D083_0248	Anthranilate synthase, aminase component	synonymous_variant c.921_924delGGATinsAGAC p.309
	CP016928	250270	A	A	A	A	A	A	A	A	G	A	A	A	D083_0248	Anthranilate synthase, aminase component	synonymous_variant c.894T>C p.Ser298Ser
	CP016928	250291	T	G	T	T	T	T	T	T	G	T	G	T	D083_0248	Anthranilate synthase, aminase component	synonymous_variant c.873A>C p.Thr291Thr
	CP016928	250315	T	T	T	T	T	T	T	T	C	T	T	T	D083_0248	Anthranilate synthase, aminase component	synonymous_variant c.849A>G p.Pro283Pro
	CP016928	250326	A	G	A	A	A	A	A	A	G	A	G	A	D083_0248	Anthranilate synthase, aminase component	synonymous_variant c.838T>C p.Leu280Leu
	CP016928	250339	G	G	G	G	G	G	G	G	A	G	G	G	D083_0248	Anthranilate synthase, aminase component	synonymous_variant c.825C>T p.Ser275Ser
	CP016928	250357	A	A	A	A	A	A	A	A	G	A	A	A	D083_0248	Anthranilate synthase, aminase component	synonymous_variant c.807T>C p.Ile269Ile
	CP016928	250429	A	A	A	A	A	A	A	A	G	A	A	A	D083_0248	Anthranilate synthase, aminase component	synonymous_variant c.735T>C p.Ala245Ala
	CP016928	250449	C	C	C	C	C	C	C	C	G	C	C	C	D083_0248	Anthranilate synthase, aminase component	missense_variant c.715G>C p.Val239Leu
	CP016928	250450	C	T	C	C	C	C	C	C	C	C	T	C	D083_0248	Anthranilate synthase, aminase component	synonymous_variant c.714G>A p.Thr238Thr
	CP016928	250501	T	T	T	T	T	T	T	T	C	T	T	T	D083_0248	Anthranilate synthase, aminase component	synonymous_variant c.663A>G p.Glu221Glu
	CP016928	250523	A	T	A	A	A	A	A	A	T	A	T	A	D083_0248	Anthranilate synthase, aminase component	missense_variant c.641T>A p.Leu214Gln
	CP016928	250533	A	C	A	A	A	A	A	A	T	A	C	A	D083_0248	Anthranilate synthase, aminase component	missense_variant c.631T>G p.Ser211Ala
	CP016928	250543	G	G	G	G	G	G	G	G	C	G	G	G	D083_0248	Anthranilate synthase, aminase component	synonymous_variant c.621C>G p.Thr207Thr
	CP016928	250558	C	C	C	C	C	C	C	C	T	C	C	C	D083_0248	Anthranilate synthase, aminase component	synonymous_variant c.606G>A p.Gln202Gln
	CP016928	250571	C	C	C	C	C	C	C	C	G	C	C	C	D083_0248	Anthranilate synthase, aminase component	missense_variant c.592_593delAGinsGC p.Ser198Ala
	CP016928	250572	T	T	T	T	T	T	T	T	C	T	T	T	D083_0248	Anthranilate synthase, aminase component	missense_variant c.592_593delAGinsGC p.Ser198Ala
	CP016928	250582	G	A	G	G	G	G	G	G	A	G	A	G	D083_0248	Anthranilate synthase, aminase component	synonymous_variant c.582C>T p.His194His
	CP016928	250606	G	G	G	G	G	G	G	G	A	G	G	G	D083_0248	Anthranilate synthase, aminase component	synonymous_variant c.558C>T p.Ala186Ala
	CP016928	250618	G	G	G	G	G	G	G	G	A	G	G	G	D083_0248	Anthranilate synthase, aminase component	synonymous_variant c.546C>T p.Cys182Cys
	CP016928	250630	G	G	G	G	G	G	G	G	A	G	G	G	D083_0248	Anthranilate synthase, aminase component	synonymous_variant c.534C>T p.Cys178Cys
	CP016928	250639	T	C	T	T	T	T	T	T	C	T	C	T	D083_0248	Anthranilate synthase, aminase component	synonymous_variant c.525A>G p.Gln175Gln
	CP016928	250660	A	A	A	A	A	A	A	A	G	A	A	A	D083_0248	Anthranilate synthase, aminase component	synonymous_variant c.504T>C p.Ser168Ser
	CP016928	250669	A	A	A	A	A	A	A	A	G	A	A	A	D083_0248	Anthranilate synthase, aminase component	synonymous_variant c.495T>C p.Gly165Gly
	CP016928	250695	G	G	G	G	G	G	G	G	A	G	G	G	D083_0248	Anthranilate synthase, aminase component	synonymous_variant c.469C>T p.Leu157Leu
	CP016928	250714	C	C	C	C	C	C	C	C	T	C	C	C	D083_0248	Anthranilate synthase, aminase component	synonymous_variant c.450G>A p.Glu150Glu
	CP016928	250756	A	A	A	A	A	A	A	A	G	A	A	A	D083_0248	Anthranilate synthase, aminase component	synonymous_variant c.408T>C p.Arg136Arg
	CP016928	250762	C	C	C	C	C	C	C	C	T	C	C	C	D083_0248	Anthranilate synthase, aminase component	synonymous_variant c.402G>A p.Ala134Ala
	CP016928	250780	A	A	A	A	A	A	A	A	G	A	A	A	D083_0248	Anthranilate synthase, aminase component	synonymous_variant c.384T>C p.Ser128Ser
	CP016928	250789	A	A	A	A	A	A	A	A	C	A	A	A	D083_0248	Anthranilate synthase, aminase component	synonymous_variant c.375T>G p.Arg125Arg
	CP016928	250794	C	C	C	C	C	C	C	C	T	C	C	C	D083_0248	Anthranilate synthase, aminase component	missense_variant c.370G>A p.Ala124Thr
	CP016928	250810	A	A	A	A	A	A	A	A	G	A	A	A	D083_0248	Anthranilate synthase, aminase component	synonymous_variant c.354T>C p.Ile118Ile
	CP016928	250818	T	T	T	T	T	T	T	T	G	T	T	T	D083_0248	Anthranilate synthase, aminase component	missense_variant c.342_346delAACCAinsCAGCC p.ThrIle115SerLeu
	CP016928	250820	G	G	G	G	G	G	G	G	C	G	G	G	D083_0248	Anthranilate synthase, aminase component	missense_variant c.342_346delAACCAinsCAGCC p.ThrIle115SerLeu
	CP016928	250822	T	T	T	T	T	T	T	T	G	T	T	T	D083_0248	Anthranilate synthase, aminase component	missense_variant c.342_346delAACCAinsCAGCC p.ThrIle115SerLeu
	CP016928	250837	A	A	A	A	A	A	A	A	G	A	A	A	D083_0248	Anthranilate synthase, aminase component	synonymous_variant c.327T>C p.Arg109Arg
	CP016928	250842	C	C	C	C	C	C	C	C	T	C	C	C	D083_0248	Anthranilate synthase, aminase component	missense_variant c.311_322delCGCGCCCAAACGinsTACACCCGAACA p.AlaArgProAsnGly104ValHisProAsnSer
	CP016928	250846	T	T	T	T	T	T	T	T	C	T	T	T	D083_0248	Anthranilate synthase, aminase component	missense_variant c.311_322delCGCGCCCAAACGinsTACACCCGAACA p.AlaArgProAsnGly104ValHisProAsnSer
	CP016928	250848	G	A	G	G	G	G	G	G	G	G	A	G	D083_0248	Anthranilate synthase, aminase component	missense_variant c.316C>T p.Pro106Ser
	CP016928	250850	C	C	C	C	C	C	C	C	T	C	C	C	D083_0248	Anthranilate synthase, aminase component	missense_variant c.311_322delCGCGCCCAAACGinsTACACCCGAACA p.AlaArgProAsnGly104ValHisProAsnSer
	CP016928	250852	C	C	C	C	C	C	C	C	T	C	C	C	D083_0248	Anthranilate synthase, aminase component	missense_variant c.311_322delCGCGCCCAAACGinsTACACCCGAACA p.AlaArgProAsnGly104ValHisProAsnSer
	CP016928	250853	G	G	G	G	G	G	G	G	A	G	G	G	D083_0248	Anthranilate synthase, aminase component	missense_variant c.311_322delCGCGCCCAAACGinsTACACCCGAACA p.AlaArgProAsnGly104ValHisProAsnSer
	CP016928	250879	C	C	C	C	C	C	C	C	T	C	C	C	D083_0248	Anthranilate synthase, aminase component	synonymous_variant c.285G>A p.Ala95Ala
	CP016928	250890	A	G	A	A	A	A	A	A	A	A	G	A	D083_0248	Anthranilate synthase, aminase component	synonymous_variant c.274T>C p.Leu92Leu
	CP016928	250894	T	T	T	T	T	T	T	T	C	T	T	T	D083_0248	Anthranilate synthase, aminase component	synonymous_variant c.270A>G p.Pro90Pro
	CP016928	250942	T	T	T	T	T	T	T	T	C	T	T	T	D083_0248	Anthranilate synthase, aminase component	synonymous_variant c.222A>G p.Pro74Pro
	CP016928	250963	T	T	T	T	T	T	T	T	C	T	T	T	D083_0248	Anthranilate synthase, aminase component	synonymous_variant c.195_201delTGCCTTAinsCGCCCTG p.68
	CP016928	250965	A	A	A	A	A	A	A	A	G	A	A	A	D083_0248	Anthranilate synthase, aminase component	synonymous_variant c.195_201delTGCCTTAinsCGCCCTG p.68
	CP016928	250969	A	G	A	A	A	A	A	A	G	A	G	A	D083_0248	Anthranilate synthase, aminase component	synonymous_variant c.195T>C p.Ser65Ser
	CP016928	250990	C	C	C	C	C	C	C	C	T	C	C	C	D083_0248	Anthranilate synthase, aminase component	synonymous_variant c.174G>A p.Gln58Gln
	CP016928	251035	G	G	G	G	G	G	G	G	A	G	G	G	D083_0248	Anthranilate synthase, aminase component	synonymous_variant c.129C>T p.Thr43Thr
	CP016928	251062	G	G	G	G	G	G	G	G	A	G	G	G	D083_0248	Anthranilate synthase, aminase component	synonymous_variant c.102C>T p.His34His
	CP016928	251071	T	T	T	T	T	T	T	T	C	T	T	T	D083_0248	Anthranilate synthase, aminase component	synonymous_variant c.93A>G p.Ala31Ala
	CP016928	251094	C	C	C	C	C	C	C	C	G	C	C	C	D083_0248	Anthranilate synthase, aminase component	missense_variant c.70G>C p.Glu24Gln
	CP016928	251103	C	C	C	C	C	C	C	C	T	C	C	C	D083_0248	Anthranilate synthase, aminase component	missense_variant c.61G>A p.Val21Ile
	CP016928	251145	C	C	C	C	C	C	C	C	T	C	C	C	D083_0248	Anthranilate synthase, aminase component	missense_variant c.19G>A p.Asp7Asn
	CP016928	251161	C	C	C	C	C	C	C	C	T	C	C	C	D083_0248	Anthranilate synthase, aminase component	initiator_codon_variant c.3G>A p.Met1?
	CP016928	251196	T	T	T	T	T	T	T	T	G	T	T	T
	CP016928	251221	C	C	C	C	C	C	C	C	T	C	C	C
	CP016928	251235	C	C	C	C	C	C	C	C	T	C	C	C
	CP016928	251242	G	G	G	G	G	G	G	G	A	G	G	G
	CP016928	251244	G	G	G	G	G	G	G	G	T	G	G	G
	CP016928	251268	T	T	T	T	T	T	T	T	G	T	T	T
	CP016928	251276	T	T	T	T	T	T	T	T	G	T	T	T
	CP016928	251288	T	T	T	T	T	T	T	T	C	T	T	T
	CP016928	251315	T	T	T	T	T	T	T	T	G	T	T	T
	CP016928	251316	C	C	C	C	C	C	C	C	T	C	C	C
	CP016928	251320	G	G	G	G	G	G	G	G	A	G	G	G
	CP016928	251323	T	T	T	T	T	T	T	T	C	T	T	T
	CP016928	251340	A	A	A	A	A	A	A	A	T	A	A	A
	CP016928	251348	A	A	A	A	A	A	A	A	G	A	A	A
	CP016928	251351	A	A	A	A	A	A	A	A	G	A	A	A
	CP016928	251356	A	A	A	A	A	A	A	A	G	A	A	A
	CP016928	251373	T	T	T	T	T	T	T	T	C	T	T	T
	CP016928	251377	A	A	A	A	A	A	A	A	C	A	A	A
	CP016928	251392	G	G	G	G	G	G	G	G	A	G	G	G
	CP016928	251402	C	C	C	C	C	C	C	C	T	C	C	C
	CP016928	251406	G	G	G	G	G	G	G	G	C	G	G	G
	CP016928	251408	A	A	A	A	A	A	A	A	G	A	A	A
	CP016928	251421	G	G	G	G	G	G	G	G	A	G	G	G
	CP016928	251423	C	C	C	C	C	C	C	C	T	C	C	C
	CP016928	251424	T	T	T	T	T	T	T	T	C	T	T	T
	CP016928	251427	A	A	A	A	A	A	A	A	C	A	A	A
	CP016928	251428	T	T	T	T	T	T	T	T	C	T	T	T
	CP016928	251434	C	T	C	C	C	C	C	C	C	C	T	C
	CP016928	251459	C	G	C	C	C	C	C	C	G	C	G	C
	CP016928	251480	C	C	C	C	C	C	C	C	G	C	C	C
	CP016928	251489	T	T	T	T	T	T	T	T	C	T	T	T
	CP016928	251495	A	A	A	A	A	A	A	A	G	A	A	A
	CP016928	251535	A	A	A	A	A	A	A	A	C	A	A	A	D083_0249	putative metal-dependent phosphoesterases (PHP family)	synonymous_variant c.24A>C p.Ser8Ser
	CP016928	251543	T	T	T	T	T	T	T	T	A	T	T	T	D083_0249	putative metal-dependent phosphoesterases (PHP family)	missense_variant c.32T>A p.Phe11Tyr
	CP016928	251548	T	T	T	T	T	T	T	T	C	T	T	T	D083_0249	putative metal-dependent phosphoesterases (PHP family)	synonymous_variant c.37T>C p.Leu13Leu
	CP016928	251562	C	C	C	C	C	C	C	C	T	C	C	C	D083_0249	putative metal-dependent phosphoesterases (PHP family)	synonymous_variant c.51C>T p.His17His
	CP016928	251576	C	C	C	C	C	C	C	C	T	C	C	C	D083_0249	putative metal-dependent phosphoesterases (PHP family)	missense_variant c.65C>T p.Ala22Val
	CP016928	251592	G	G	G	G	G	G	G	G	A	G	G	G	D083_0249	putative metal-dependent phosphoesterases (PHP family)	synonymous_variant c.81G>A p.Leu27Leu
	CP016928	251613	A	A	A	A	A	A	A	A	G	A	A	A	D083_0249	putative metal-dependent phosphoesterases (PHP family)	synonymous_variant c.102A>G p.Gln34Gln
	CP016928	251625	C	C	C	C	C	C	C	C	T	C	C	C	D083_0249	putative metal-dependent phosphoesterases (PHP family)	synonymous_variant c.114C>T p.Ser38Ser
	CP016928	251658	T	C	T	T	T	T	T	T	C	T	C	T	D083_0249	putative metal-dependent phosphoesterases (PHP family)	synonymous_variant c.147T>C p.His49His
	CP016928	251664	T	T	T	T	T	T	T	T	C	T	T	T	D083_0249	putative metal-dependent phosphoesterases (PHP family)	synonymous_variant c.153T>C p.Thr51Thr
	CP016928	251685	C	C	C	C	C	C	C	C	G	C	C	C	D083_0249	putative metal-dependent phosphoesterases (PHP family)	synonymous_variant c.174C>G p.Ala58Ala
	CP016928	251702	A	A	A	A	A	A	A	A	G	A	A	A	D083_0249	putative metal-dependent phosphoesterases (PHP family)	missense_variant c.191A>G p.Gln64Arg
	CP016928	251710	C	C	C	C	C	C	C	C	T	C	C	C	D083_0249	putative metal-dependent phosphoesterases (PHP family)	missense_variant c.199_205delCTGTCGTinsTTGCCGC p.Ser68Pro
	CP016928	251713	T	C	T	T	T	T	T	T	C	T	C	T	D083_0249	putative metal-dependent phosphoesterases (PHP family)	missense_variant c.202T>C p.Ser68Pro
	CP016928	251716	T	T	T	T	T	T	T	T	C	T	T	T	D083_0249	putative metal-dependent phosphoesterases (PHP family)	missense_variant c.199_205delCTGTCGTinsTTGCCGC p.Ser68Pro
	CP016928	251728	T	T	T	T	T	T	T	T	G	T	T	T	D083_0249	putative metal-dependent phosphoesterases (PHP family)	missense_variant c.217T>G p.Ser73Ala
	CP016928	251766	G	G	G	G	G	G	G	G	A	G	G	G	D083_0249	putative metal-dependent phosphoesterases (PHP family)	synonymous_variant c.255G>A p.Glu85Glu
	CP016928	251775	C	C	C	C	C	C	C	C	T	C	C	C	D083_0249	putative metal-dependent phosphoesterases (PHP family)	synonymous_variant c.264C>T p.Ile88Ile
	CP016928	251784	G	A	G	G	G	G	G	G	G	G	A	G	D083_0249	putative metal-dependent phosphoesterases (PHP family)	synonymous_variant c.273G>A p.Leu91Leu
	CP016928	251796	T	C	T	T	T	T	T	T	C	T	C	T	D083_0249	putative metal-dependent phosphoesterases (PHP family)	synonymous_variant c.285T>C p.Cys95Cys
	CP016928	251799	G	G	G	G	G	G	G	G	A	G	G	G	D083_0249	putative metal-dependent phosphoesterases (PHP family)	synonymous_variant c.285_291delTCGGCATinsCCGACAC p.98
	CP016928	251802	T	T	T	T	T	T	T	T	C	T	T	T	D083_0249	putative metal-dependent phosphoesterases (PHP family)	synonymous_variant c.285_291delTCGGCATinsCCGACAC p.98
	CP016928	251807	C	C	C	C	C	C	C	C	T	C	C	C	D083_0249	putative metal-dependent phosphoesterases (PHP family)	missense_variant c.296C>T p.Ala99Val
	CP016928	251816	C	C	C	C	C	C	C	C	T	C	C	C	D083_0249	putative metal-dependent phosphoesterases (PHP family)	missense_variant c.305C>T p.Ser102Leu
	CP016928	251826	G	G	G	G	G	G	G	G	A	G	G	G	D083_0249	putative metal-dependent phosphoesterases (PHP family)	synonymous_variant c.315_318delGCAGinsACAA p.107
	CP016928	251829	G	G	G	G	G	G	G	G	A	G	G	G	D083_0249	putative metal-dependent phosphoesterases (PHP family)	synonymous_variant c.315_318delGCAGinsACAA p.107
	CP016928	251834	C	C	C	C	C	C	C	C	T	C	C	C	D083_0249	putative metal-dependent phosphoesterases (PHP family)	missense_variant c.323C>T p.Ala108Val
	CP016928	251841	T	C	T	T	T	T	T	T	C	T	C	T	D083_0249	putative metal-dependent phosphoesterases (PHP family)	synonymous_variant c.330T>C p.Tyr110Tyr
	CP016928	251844	T	T	T	T	T	T	T	T	C	T	T	T	D083_0249	putative metal-dependent phosphoesterases (PHP family)	synonymous_variant c.330_333delTCGTinsCCGC p.112
	CP016928	251849	T	T	T	T	T	T	T	T	A	T	T	T	D083_0249	putative metal-dependent phosphoesterases (PHP family)	missense_variant c.338_342delTGCGTinsAGCGG p.Leu113Gln
	CP016928	251853	T	T	T	T	T	T	T	T	G	T	T	T	D083_0249	putative metal-dependent phosphoesterases (PHP family)	missense_variant c.338_342delTGCGTinsAGCGG p.Leu113Gln
	CP016928	251874	G	G	G	G	G	G	G	G	C	G	G	G	D083_0249	putative metal-dependent phosphoesterases (PHP family)	synonymous_variant c.363_364delGCinsCT p.123
	CP016928	251875	C	C	C	C	C	C	C	C	T	C	C	C	D083_0249	putative metal-dependent phosphoesterases (PHP family)	synonymous_variant c.363_364delGCinsCT p.123
	CP016928	251883	A	A	A	A	A	A	A	A	G	A	A	A	D083_0249	putative metal-dependent phosphoesterases (PHP family)	synonymous_variant c.372A>G p.Lys124Lys
	CP016928	251907	G	G	G	G	G	G	G	G	A	G	G	G	D083_0249	putative metal-dependent phosphoesterases (PHP family)	synonymous_variant c.396_399delGGGCinsAGGG p.134
	CP016928	251910	C	C	C	C	C	C	C	C	G	C	C	C	D083_0249	putative metal-dependent phosphoesterases (PHP family)	synonymous_variant c.396_399delGGGCinsAGGG p.134
	CP016928	251916	C	C	C	C	C	C	C	C	G	C	C	C	D083_0249	putative metal-dependent phosphoesterases (PHP family)	synonymous_variant c.405C>G p.Ser135Ser
	CP016928	251922	G	G	G	G	G	G	G	G	A	G	G	G	D083_0249	putative metal-dependent phosphoesterases (PHP family)	synonymous_variant c.411G>A p.Leu137Leu
	CP016928	251934	T	T	T	T	T	T	T	T	C	T	T	T	D083_0249	putative metal-dependent phosphoesterases (PHP family)	synonymous_variant c.423T>C p.Gly141Gly
	CP016928	251958	A	A	A	A	A	A	A	A	G	A	A	A	D083_0249	putative metal-dependent phosphoesterases (PHP family)	synonymous_variant c.447A>G p.Ala149Ala
	CP016928	251997	T	T	T	T	T	T	T	T	G	T	T	T	D083_0249	putative metal-dependent phosphoesterases (PHP family)	synonymous_variant c.486T>G p.Ala162Ala
	CP016928	252012	G	G	G	G	G	G	G	G	A	G	G	G	D083_0249	putative metal-dependent phosphoesterases (PHP family)	synonymous_variant c.501G>A p.Lys167Lys
	CP016928	252120	T	T	T	T	T	T	T	T	C	T	T	T	D083_0249	putative metal-dependent phosphoesterases (PHP family)	synonymous_variant c.609_612delTGGCinsCGGT p.205
	CP016928	252123	C	C	C	C	C	C	C	C	T	C	C	C	D083_0249	putative metal-dependent phosphoesterases (PHP family)	synonymous_variant c.609_612delTGGCinsCGGT p.205
	CP016928	252133	C	C	C	C	C	C	C	C	T	C	C	C	D083_0249	putative metal-dependent phosphoesterases (PHP family)	synonymous_variant c.622C>T p.Leu208Leu
	CP016928	252139	A	A	A	A	A	A	A	A	G	A	A	A	D083_0249	putative metal-dependent phosphoesterases (PHP family)	missense_variant c.628A>G p.Thr210Ala
	CP016928	252162	C	C	C	C	C	C	C	C	T	C	C	C	D083_0249	putative metal-dependent phosphoesterases (PHP family)	synonymous_variant c.651C>T p.Ile217Ile
	CP016928	252199	A	A	A	A	A	A	A	A	G	A	A	A	D083_0249	putative metal-dependent phosphoesterases (PHP family)	missense_variant c.688_690delATTinsGTC p.Ile230Val
	CP016928	252201	T	T	T	T	T	T	T	T	C	T	T	T	D083_0249	putative metal-dependent phosphoesterases (PHP family)	missense_variant c.688_690delATTinsGTC p.Ile230Val
	CP016928	252235	C	C	C	C	C	C	C	C	T	C	C	C	D083_0249	putative metal-dependent phosphoesterases (PHP family)	missense_variant c.724C>T p.His242Tyr
	CP016928	252240	G	G	G	G	G	G	G	G	A	G	G	G	D083_0249	putative metal-dependent phosphoesterases (PHP family)	synonymous_variant c.729G>A p.Leu243Leu
	CP016928	252246	T	T	T	T	T	T	T	T	C	T	T	T	D083_0249	putative metal-dependent phosphoesterases (PHP family)	synonymous_variant c.735T>C p.Arg245Arg
	CP016928	252258	C	C	C	C	C	C	C	C	T	C	C	C	D083_0249	putative metal-dependent phosphoesterases (PHP family)	synonymous_variant c.747C>T p.Asp249Asp
	CP016928	252279	G	G	G	G	G	G	G	G	A	G	G	G	D083_0249	putative metal-dependent phosphoesterases (PHP family)	synonymous_variant c.768_774delGGGTTCGinsAGGGTCT p.259
	CP016928	252282	T	T	T	T	T	T	T	T	G	T	T	T	D083_0249	putative metal-dependent phosphoesterases (PHP family)	synonymous_variant c.768_774delGGGTTCGinsAGGGTCT p.259
	CP016928	252285	G	G	G	G	G	G	G	G	T	G	G	G	D083_0249	putative metal-dependent phosphoesterases (PHP family)	synonymous_variant c.768_774delGGGTTCGinsAGGGTCT p.259
	CP016928	252321	A	A	A	A	A	A	A	A	C	A	A	A	D083_0249	putative metal-dependent phosphoesterases (PHP family)	synonymous_variant c.810A>C p.Gly270Gly
	CP016928	252351	G	G	G	G	G	G	G	G	A	G	G	G	D083_0249	putative metal-dependent phosphoesterases (PHP family)	synonymous_variant c.840_843delGCCGinsACCC p.282
	CP016928	252354	G	G	G	G	G	G	G	G	C	G	G	G	D083_0249	putative metal-dependent phosphoesterases (PHP family)	synonymous_variant c.840_843delGCCGinsACCC p.282
	CP016928	252390	C	T	C	C	C	C	C	C	C	C	T	C
	CP016928	252391	T	G	T	T	T	T	T	T	G	T	G	T
	CP016928	252394	T	T	T	T	T	T	T	T	A	T	T	T
	CP016928	252395	C	C	C	C	C	C	C	C	T	C	C	C
	CP016928	252425	T	T	T	T	T	T	T	T	A	T	T	T
	CP016928	252428	T	T	T	T	T	T	T	T	C	T	T	T
	CP016928	252430	A	A	A	A	A	A	A	A	G	A	A	A
	CP016928	252433	G	G	G	G	G	G	G	G	T	G	G	G
	CP016928	252440	G	G	G	G	G	G	G	G	C	G	G	G
	CP016928	252445	G	G	G	G	G	G	G	G	A	G	G	G
	CP016928	252554	A	A	A	A	A	A	A	A	G	A	A	A	D083_0250	putative YciO protein, TsaC/YrdC -like protein	missense_variant c.79A>G p.Ser27Gly
	CP016928	252574	T	T	T	T	T	T	T	T	C	T	T	T	D083_0250	putative YciO protein, TsaC/YrdC -like protein	synonymous_variant c.99T>C p.Pro33Pro
	CP016928	252592	G	G	G	G	G	G	G	G	A	G	G	G	D083_0250	putative YciO protein, TsaC/YrdC -like protein	synonymous_variant c.117G>A p.Ala39Ala
	CP016928	252595	C	A	C	C	C	C	C	C	C	C	A	C	D083_0250	putative YciO protein, TsaC/YrdC -like protein	synonymous_variant c.120_123delCGGAinsAGGC p.42
	CP016928	252598	A	C	A	A	A	A	A	A	G	A	C	A	D083_0250	putative YciO protein, TsaC/YrdC -like protein	synonymous_variant c.120_123delCGGAinsAGGC p.42
	CP016928	252616	A	A	A	A	A	A	A	A	G	A	A	A	D083_0250	putative YciO protein, TsaC/YrdC -like protein	synonymous_variant c.141A>G p.Lys47Lys
	CP016928	252622	A	G	A	A	A	A	A	A	G	A	G	A	D083_0250	putative YciO protein, TsaC/YrdC -like protein	synonymous_variant c.147A>G p.Ala49Ala
	CP016928	252623	C	C	C	C	C	C	C	C	A	C	C	C	D083_0250	putative YciO protein, TsaC/YrdC -like protein	missense_variant c.147_148delACinsGA p.Leu50Met
	CP016928	252640	T	T	T	T	T	T	T	T	C	T	T	T	D083_0250	putative YciO protein, TsaC/YrdC -like protein	synonymous_variant c.165_168delTATTinsCATC p.57
	CP016928	252643	T	T	T	T	T	T	T	T	C	T	T	T	D083_0250	putative YciO protein, TsaC/YrdC -like protein	synonymous_variant c.165_168delTATTinsCATC p.57
	CP016928	252670	C	T	C	C	C	C	C	C	C	C	T	C	D083_0250	putative YciO protein, TsaC/YrdC -like protein	synonymous_variant c.195C>T p.Phe65Phe
	CP016928	252709	C	C	C	C	C	C	C	C	T	C	C	C	D083_0250	putative YciO protein, TsaC/YrdC -like protein	synonymous_variant c.234_237delCGCCinsTGCT p.80
	CP016928	252712	C	C	C	C	C	C	C	C	T	C	C	C	D083_0250	putative YciO protein, TsaC/YrdC -like protein	synonymous_variant c.234_237delCGCCinsTGCT p.80
	CP016928	252725	G	G	G	G	G	G	G	G	A	G	G	G	D083_0250	putative YciO protein, TsaC/YrdC -like protein	missense_variant c.250G>A p.Ala84Thr
	CP016928	252739	G	G	G	G	G	G	G	G	A	G	G	G	D083_0250	putative YciO protein, TsaC/YrdC -like protein	synonymous_variant c.264G>A p.Leu88Leu
	CP016928	252754	T	T	T	T	T	T	T	T	C	T	T	T	D083_0250	putative YciO protein, TsaC/YrdC -like protein	synonymous_variant c.279T>C p.Thr93Thr
	CP016928	252778	C	C	C	C	C	C	C	C	T	C	C	C	D083_0250	putative YciO protein, TsaC/YrdC -like protein	synonymous_variant c.303C>T p.Leu101Leu
	CP016928	252817	G	G	G	G	G	G	G	G	A	G	G	G	D083_0250	putative YciO protein, TsaC/YrdC -like protein	synonymous_variant c.342G>A p.Glu114Glu
	CP016928	252823	C	C	C	C	C	C	C	C	T	C	C	C	D083_0250	putative YciO protein, TsaC/YrdC -like protein	synonymous_variant c.348C>T p.Arg116Arg
	CP016928	252868	A	G	A	A	A	A	A	A	A	A	G	A	D083_0250	putative YciO protein, TsaC/YrdC -like protein	synonymous_variant c.393_394delACinsGT p.133
	CP016928	252869	C	T	C	C	C	C	C	C	T	C	T	C	D083_0250	putative YciO protein, TsaC/YrdC -like protein	synonymous_variant c.393_394delACinsGT p.133
	CP016928	252881	C	C	C	C	C	C	C	C	T	C	C	C	D083_0250	putative YciO protein, TsaC/YrdC -like protein	synonymous_variant c.406C>T p.Leu136Leu
	CP016928	252892	G	G	G	G	G	G	G	G	A	G	G	G	D083_0250	putative YciO protein, TsaC/YrdC -like protein	synonymous_variant c.417_418delGCinsAT p.141
	CP016928	252893	C	C	C	C	C	C	C	C	T	C	C	C	D083_0250	putative YciO protein, TsaC/YrdC -like protein	synonymous_variant c.417_418delGCinsAT p.141
	CP016928	252937	G	G	G	G	G	G	G	G	A	G	G	G	D083_0250	putative YciO protein, TsaC/YrdC -like protein	synonymous_variant c.462G>A p.Glu154Glu
	CP016928	252956	A	A	A	A	A	A	A	A	C	A	A	A	D083_0250	putative YciO protein, TsaC/YrdC -like protein	missense_variant c.481A>C p.Lys161Gln
	CP016928	252961	G	G	G	G	G	G	G	G	A	G	G	G	D083_0250	putative YciO protein, TsaC/YrdC -like protein	synonymous_variant c.486G>A p.Glu162Glu
	CP016928	252970	T	T	T	T	T	T	T	T	C	T	T	T	D083_0250	putative YciO protein, TsaC/YrdC -like protein	synonymous_variant c.495T>C p.Gly165Gly
	CP016928	252980	G	G	G	G	G	G	G	G	A	G	G	G	D083_0250	putative YciO protein, TsaC/YrdC -like protein	missense_variant c.505G>A p.Asp169Asn
	CP016928	253015	A	A	A	A	A	A	A	A	G	A	A	A	D083_0250	putative YciO protein, TsaC/YrdC -like protein	synonymous_variant c.540A>G p.Gln180Gln
	CP016928	253021	C	T	C	C	C	C	C	C	C	C	T	C	D083_0250	putative YciO protein, TsaC/YrdC -like protein	synonymous_variant c.546C>T p.Thr182Thr
	CP016928	253027	G	G	G	G	G	G	G	G	T	G	G	G	D083_0250	putative YciO protein, TsaC/YrdC -like protein	synonymous_variant c.552G>T p.Val184Val
	CP016928	253053	T	T	T	T	T	T	T	T	A	T	T	T	D083_0250	putative YciO protein, TsaC/YrdC -like protein	missense_variant c.578T>A p.Val193Glu
[truncated: 47,382 more rows]

## Sheet: Table S6
	Query	seed_ortholog	evalue	score	eggNOG_OGs	max_annot_lvl	COG_category	Description	Preferred_name	GOs	EC	KEGG_ko	KEGG_Pathway	KEGG_Module	KEGG_Reaction	KEGG_rclass	BRITE	KEGG_TC	CAZy	BiGG_Reaction	PFAMs
	D083_1754	198628.Dda3937_02632	6.02e-291	793.0	COG4409@1|root,COG4692@1|root,COG4409@2|Bacteria,COG4692@2|Bacteria,1Q1EG@1224|Proteobacteria,1RRF0@1236|Gammaproteobacteria,2JCFT@204037|Dickeya	1236|Gammaproteobacteria	G	BNR repeat-like domain	-	-	-	-	-	-	-	-	-	-	-	-	BNR_2
	D083_1755	198628.Dda3937_02633	3.32e-108	313.0	COG2731@1|root,COG2731@2|Bacteria,1REMA@1224|Proteobacteria,1S3P5@1236|Gammaproteobacteria,2JDJX@204037|Dickeya	1236|Gammaproteobacteria	G	Domain of unknown function (DUF386)	yjgK	-	-	-	-	-	-	-	-	-	-	-	DUF386
	D083_1756	198628.Dda3937_02634	4.79e-151	426.0	COG1028@1|root,COG1028@2|Bacteria,1R3ZC@1224|Proteobacteria,1RY8A@1236|Gammaproteobacteria,2JCID@204037|Dickeya	1236|Gammaproteobacteria	IQ	PFAM short-chain dehydrogenase reductase SDR	-	-	-	-	-	-	-	-	-	-	-	-	adh_short_C2
	D083_1757	158822.LH89_16235	1.57e-154	436.0	COG0861@1|root,COG0861@2|Bacteria,1MWC9@1224|Proteobacteria,1T1GE@1236|Gammaproteobacteria	1236|Gammaproteobacteria	P	membrane protein, terc	terC	GO:0005575,GO:0005623,GO:0005886,GO:0016020,GO:0044464,GO:0071944	-	-	-	-	-	-	-	-	-	-	TerC
	D083_1760	198628.Dda3937_02638	4.1e-189	526.0	COG2819@1|root,COG2819@2|Bacteria,1RB1X@1224|Proteobacteria,1RY80@1236|Gammaproteobacteria,2JEXU@204037|Dickeya	1236|Gammaproteobacteria	S	Putative esterase	-	-	-	ko:K07017	-	-	-	-	ko00000	-	-	-	Esterase
	D083_1761	198628.Dda3937_04300	0.0	1450.0	COG1629@1|root,COG4771@2|Bacteria,1MUC1@1224|Proteobacteria,1RNHR@1236|Gammaproteobacteria,2JF9P@204037|Dickeya	1236|Gammaproteobacteria	M	TonB dependent receptor	fepA	GO:0000041,GO:0003674,GO:0005215,GO:0005488,GO:0005515,GO:0005575,GO:0005623,GO:0006810,GO:0006811,GO:0006812,GO:0006820,GO:0006826,GO:0006855,GO:0006873,GO:0006875,GO:0006879,GO:0008104,GO:0008150,GO:0008320,GO:0008565,GO:0009279,GO:0009987,GO:0015031,GO:0015238,GO:0015267,GO:0015343,GO:0015399,GO:0015405,GO:0015450,GO:0015620,GO:0015682,GO:0015685,GO:0015688,GO:0015711,GO:0015833,GO:0015850,GO:…	-	ko:K16089,ko:K19611	ko02020,map02020	-	-	-	ko00000,ko00001,ko02000	1.B.14.1,1.B.14.1.22,1.B.14.1.3,1.B.14.1.5,1.B.14.10	-	iECABU_c1320.ECABU_c06330,iECP_1309.ECP_0615,iLF82_1304.LF82_0640,iNRG857_1313.NRG857_02640,iSDY_1059.SDY_0512	Plug,TonB_dep_Rec
	D083_1762	198628.Dda3937_03093	2.16e-228	630.0	COG2207@1|root,COG2207@2|Bacteria,1RG67@1224|Proteobacteria,1RP47@1236|Gammaproteobacteria,2JEXM@204037|Dickeya	1236|Gammaproteobacteria	K	helix_turn_helix, arabinose operon control protein	ypdC	-	-	-	-	-	-	-	-	-	-	-	HTH_18
	D083_1763	198628.Dda3937_03094	1.45e-297	814.0	COG2079@1|root,COG2079@2|Bacteria,1NECN@1224|Proteobacteria,1RP4E@1236|Gammaproteobacteria,2JBRG@204037|Dickeya	1236|Gammaproteobacteria	S	PFAM MmgE PrpD family protein	-	-	-	-	-	-	-	-	-	-	-	-	MmgE_PrpD
	D083_1764	158822.LH89_16200	4.31e-273	747.0	COG0412@1|root,COG0412@2|Bacteria,1R6JT@1224|Proteobacteria,1RZVA@1236|Gammaproteobacteria	1236|Gammaproteobacteria	Q	hydrolase	-	-	-	-	-	-	-	-	-	-	-	-	Abhydrolase_7,DLH
	D083_2661	198628.Dda3937_00972	0.0	2854.0	COG1020@1|root,COG3319@1|root,COG1020@2|Bacteria,COG3319@2|Bacteria,1QK4F@1224|Proteobacteria,1RPAG@1236|Gammaproteobacteria,2JD7W@204037|Dickeya	1236|Gammaproteobacteria	Q	Thioesterase domain	-	-	-	-	-	-	-	-	-	-	-	-	AMP-binding,PP-binding,Thioesterase
	D083_2666	198628.Dda3937_00968	2.33e-275	759.0	COG0534@1|root,COG0534@2|Bacteria,1R8A7@1224|Proteobacteria,1RZ8S@1236|Gammaproteobacteria,2JC4I@204037|Dickeya	1236|Gammaproteobacteria	V	MatE	-	-	-	-	-	-	-	-	-	-	-	-	MatE
	D083_2667	158822.LH89_11785	2.72e-247	680.0	COG1073@1|root,COG1073@2|Bacteria,1MZUA@1224|Proteobacteria,1S9ZY@1236|Gammaproteobacteria	1236|Gammaproteobacteria	S	hydrolases or acyltransferases (alpha beta hydrolase superfamily)	-	-	-	-	-	-	-	-	-	-	-	-	Abhydrolase_1,Abhydrolase_6,Hydrolase_4
	D083_2668	1577887.JSYG01000008_gene157	1.96e-137	388.0	COG2207@1|root,COG2207@2|Bacteria,1R6ZC@1224|Proteobacteria,1RSGU@1236|Gammaproteobacteria,2JC2R@204037|Dickeya	1236|Gammaproteobacteria	K	PFAM helix-turn-helix- domain containing protein AraC type	-	-	-	-	-	-	-	-	-	-	-	-	HTH_18
	D083_2857	158822.LH89_10795	1.22e-224	620.0	COG0604@1|root,COG0604@2|Bacteria,1MV3W@1224|Proteobacteria,1RMHG@1236|Gammaproteobacteria	1236|Gammaproteobacteria	C	COG0604 NADPH quinone reductase and related Zn-dependent oxidoreductases	yhdH	GO:0003674,GO:0003824,GO:0008150,GO:0008152,GO:0016491,GO:0016627,GO:0016628,GO:0043957,GO:0055114	-	ko:K19745	ko00640,ko01100,map00640,map01100	-	R00919	RC00095	ko00000,ko00001,ko01000	-	-	-	ADH_N,ADH_zinc_N
	D083_3413	158822.LH89_08105	0.0	1031.0	COG0497@1|root,COG0497@2|Bacteria,1MUNP@1224|Proteobacteria,1RNPZ@1236|Gammaproteobacteria	1236|Gammaproteobacteria	L	May be involved in recombinational repair of damaged DNA	recN	GO:0000724,GO:0000725,GO:0006139,GO:0006259,GO:0006281,GO:0006302,GO:0006310,GO:0006725,GO:0006807,GO:0006950,GO:0006974,GO:0007154,GO:0008150,GO:0008152,GO:0009314,GO:0009432,GO:0009605,GO:0009628,GO:0009987,GO:0009991,GO:0031668,GO:0033554,GO:0034641,GO:0043170,GO:0044237,GO:0044238,GO:0044260,GO:0046483,GO:0050896,GO:0051716,GO:0071496,GO:0071704,GO:0090304,GO:1901360	-	ko:K03631	-	-	-	-	ko00000,ko03400	-	-	-	AAA_23,SMC_N
	D083_3414	198628.Dda3937_02546	1.03e-207	574.0	COG0061@1|root,COG0061@2|Bacteria,1MUBC@1224|Proteobacteria,1RP84@1236|Gammaproteobacteria,2JDAS@204037|Dickeya	1236|Gammaproteobacteria	H	Involved in the regulation of the intracellular balance of NAD and NADP, and is a key enzyme in the biosynthesis of NADP. Catalyzes specifically the phosphorylation on 2'-hydroxyl of the adenosine moiety of NAD to yield NADP	nadK	GO:0000166,GO:0003674,GO:0003824,GO:0003951,GO:0005488,GO:0005524,GO:0005575,GO:0005622,GO:0005623,GO:0005737,GO:0005829,GO:0006139,GO:0006725,GO:0006732,GO:0006733,GO:0006739,GO:0006741,GO:0006753,GO:0006793,GO:0006796,GO:0006807,GO:0008144,GO:0008150,GO:0008152,GO:0009058,GO:0009108,GO:0009117,GO:0009165,GO:0009987,GO:0016301,GO:0016310,GO:0016740,GO:0016772,GO:0016773,GO:0017076,GO:0018130,GO:…	2.7.1.23	ko:K00858	ko00760,ko01100,map00760,map01100	-	R00104	RC00002,RC00078	ko00000,ko00001,ko01000	-	-	iEcSMS35_1347.EcSMS35_2767	NAD_kinase
	D083_3421	198628.Dda3937_01399	0.0	1452.0	COG0280@1|root,COG0281@1|root,COG0280@2|Bacteria,COG0281@2|Bacteria,1MU0A@1224|Proteobacteria,1RN5F@1236|Gammaproteobacteria,2JCM9@204037|Dickeya	1236|Gammaproteobacteria	C	malic protein domain protein	maeB	GO:0003674,GO:0003824,GO:0004470,GO:0004473,GO:0005488,GO:0008150,GO:0008152,GO:0016491,GO:0016614,GO:0016615,GO:0016616,GO:0030145,GO:0043167,GO:0043169,GO:0046872,GO:0046914,GO:0055114	1.1.1.38,1.1.1.40	ko:K00027,ko:K00029	ko00620,ko00710,ko01100,ko01120,ko01200,ko02020,map00620,map00710,map01100,map01120,map01200,map02020	M00169,M00172	R00214,R00216	RC00105	ko00000,ko00001,ko00002,ko01000	-	-	-	Malic_M,PTA_PTB,malic
	D083_3422	198628.Dda3937_01400	4.21e-100	290.0	COG1671@1|root,COG1671@2|Bacteria,1RCZA@1224|Proteobacteria,1S3QM@1236|Gammaproteobacteria,2JDBT@204037|Dickeya	1236|Gammaproteobacteria	S	Belongs to the UPF0178 family	yaiI	-	-	ko:K09768	-	-	-	-	ko00000	-	-	-	DUF188
	D083_3423	198628.Dda3937_01401	4.7e-239	655.0	COG0408@1|root,COG0408@2|Bacteria,1MWMF@1224|Proteobacteria,1RMM8@1236|Gammaproteobacteria,2JCW7@204037|Dickeya	1236|Gammaproteobacteria	H	Involved in the heme biosynthesis. Catalyzes the aerobic oxidative decarboxylation of propionate groups of rings A and B of coproporphyrinogen-III to yield the vinyl groups in protoporphyrinogen-IX	hemF	GO:0003674,GO:0003824,GO:0004109,GO:0005488,GO:0005515,GO:0005575,GO:0005622,GO:0005623,GO:0005737,GO:0006725,GO:0006778,GO:0006779,GO:0006783,GO:0006807,GO:0008150,GO:0008152,GO:0009058,GO:0009987,GO:0016491,GO:0016627,GO:0016634,GO:0018130,GO:0019438,GO:0030145,GO:0033013,GO:0033014,GO:0034641,GO:0042168,GO:0042440,GO:0042802,GO:0042803,GO:0043167,GO:0043169,GO:0044237,GO:0044249,GO:0044271,GO:…	1.3.3.3	ko:K00228	ko00860,ko01100,ko01110,map00860,map01100,map01110	M00121	R03220	RC00884	ko00000,ko00001,ko00002,ko01000	-	-	iAF1260.b2436,iBWG_1329.BWG_2198,iECDH10B_1368.ECDH10B_2601,iECDH1ME8569_1439.ECDH1ME8569_2370,iETEC_1333.ETEC_2549,iEcDH1_1363.EcDH1_1225,iEcHS_1320.EcHS_A2573,iEcolC_1368.EcolC_1243,iJO1366.b2436,iJR904.b2436,iY75_1357.Y75_RS12760	Coprogen_oxidas
	D083_3483	198628.Dda3937_01460	3.33e-266	728.0	COG0473@1|root,COG0473@2|Bacteria,1MUH4@1224|Proteobacteria,1RRPI@1236|Gammaproteobacteria,2JCC7@204037|Dickeya	1236|Gammaproteobacteria	CE	Isocitrate/isopropylmalate dehydrogenase	yeaU	GO:0000166,GO:0000287,GO:0003674,GO:0003824,GO:0003862,GO:0005488,GO:0006082,GO:0006108,GO:0008150,GO:0008152,GO:0009027,GO:0009987,GO:0016491,GO:0016614,GO:0016615,GO:0016616,GO:0019752,GO:0036094,GO:0043167,GO:0043169,GO:0043436,GO:0043648,GO:0044237,GO:0044281,GO:0046553,GO:0046872,GO:0048037,GO:0050662,GO:0051287,GO:0055114,GO:0071704,GO:0097159,GO:1901265,GO:1901363	1.1.1.83,1.1.1.93,4.1.1.73	ko:K07246	ko00630,ko00650,map00630,map00650	-	R00215,R01751,R02545,R06180	RC00084,RC00105,RC00594	ko00000,ko00001,ko01000	-	-	iSBO_1134.SBO_1288	Iso_dh
	D083_3484	198628.Dda3937_01461	5.77e-218	602.0	COG0583@1|root,COG0583@2|Bacteria,1MVJ7@1224|Proteobacteria,1RMNJ@1236|Gammaproteobacteria,2JDDZ@204037|Dickeya	1236|Gammaproteobacteria	K	Transcriptional regulator, LysR family	-	-	-	-	-	-	-	-	-	-	-	-	HTH_1,LysR_substrate
	D083_3571	198628.Dda3937_00856	0.0	1824.0	COG1025@1|root,COG1025@2|Bacteria,1QTVC@1224|Proteobacteria,1T1IG@1236|Gammaproteobacteria,2JD59@204037|Dickeya	1236|Gammaproteobacteria	O	Belongs to the peptidase M16 family	ptrA	GO:0003674,GO:0003824,GO:0004175,GO:0004222,GO:0005488,GO:0005575,GO:0005622,GO:0005623,GO:0005737,GO:0006508,GO:0006807,GO:0008150,GO:0008152,GO:0008233,GO:0008237,GO:0008270,GO:0016787,GO:0019538,GO:0030288,GO:0030313,GO:0031975,GO:0042597,GO:0043167,GO:0043169,GO:0043170,GO:0044238,GO:0044424,GO:0044464,GO:0046872,GO:0046914,GO:0070011,GO:0071704,GO:0140096,GO:1901564	3.4.24.55	ko:K01407	-	-	-	-	ko00000,ko01000,ko01002	-	-	-	Peptidase_M16,Peptidase_M16_C,Peptidase_M16_M
	D083_3575	198628.Dda3937_00860	2.46e-104	302.0	COG0454@1|root,COG0456@2|Bacteria,1RI07@1224|Proteobacteria,1S7S4@1236|Gammaproteobacteria,2JDIZ@204037|Dickeya	1236|Gammaproteobacteria	K	PFAM GCN5-related N-acetyltransferase	-	-	-	-	-	-	-	-	-	-	-	-	Acetyltransf_10
	D083_3576	198628.Dda3937_00861	1.6e-218	606.0	COG0111@1|root,COG0111@2|Bacteria,1MW0R@1224|Proteobacteria,1RQD6@1236|Gammaproteobacteria,2JBT8@204037|Dickeya	1236|Gammaproteobacteria	C	D-isomer specific 2-hydroxyacid dehydrogenase	-	-	1.1.1.399,1.1.1.95	ko:K00058	ko00260,ko00680,ko01100,ko01120,ko01130,ko01200,ko01230,map00260,map00680,map01100,map01120,map01130,map01200,map01230	M00020	R01513	RC00031	ko00000,ko00001,ko00002,ko01000,ko04147	-	-	-	2-Hacid_dh,2-Hacid_dh_C
	D083_3584	158822.LH89_07335	9.01e-130	371.0	COG0258@1|root,COG0258@2|Bacteria,1MX9Y@1224|Proteobacteria,1RQZE@1236|Gammaproteobacteria	1236|Gammaproteobacteria	L	Has flap endonuclease activity. During DNA replication, flap endonucleases cleave the 5'-overhanging flap structure that is generated by displacement synthesis when DNA polymerase encounters the 5'-end of a downstream Okazaki fragment	xni	GO:0000287,GO:0003674,GO:0003676,GO:0003677,GO:0003824,GO:0004518,GO:0004519,GO:0004520,GO:0004527,GO:0004536,GO:0005488,GO:0006139,GO:0006259,GO:0006260,GO:0006261,GO:0006271,GO:0006273,GO:0006281,GO:0006308,GO:0006725,GO:0006807,GO:0006950,GO:0006974,GO:0008150,GO:0008152,GO:0009056,GO:0009057,GO:0009058,GO:0009059,GO:0009987,GO:0016070,GO:0016787,GO:0016788,GO:0016888,GO:0016893,GO:0017108,GO:…	-	ko:K01146	-	-	-	-	ko00000	-	-	-	5_3_exonuc,5_3_exonuc_N
	D083_3586	198628.Dda3937_00870	0.0	885.0	COG1611@1|root,COG1611@2|Bacteria,1MVQJ@1224|Proteobacteria,1RQHX@1236|Gammaproteobacteria,2JCWS@204037|Dickeya	1236|Gammaproteobacteria	S	Domain of unknown function (DUF4478)	ygdH	GO:0003674,GO:0003824,GO:0005575,GO:0005622,GO:0005623,GO:0005737,GO:0005829,GO:0016787,GO:0016798,GO:0016799,GO:0044424,GO:0044444,GO:0044464,GO:0047405	3.2.2.10	ko:K06966	ko00230,ko00240,map00230,map00240	-	R00182,R00510	RC00063,RC00318	ko00000,ko00001,ko01000	-	-	-	DUF3412,DUF4478,Lysine_decarbox
	D083_3588	158822.LH89_07320	2.53e-67	204.0	COG3098@1|root,COG3098@2|Bacteria,1N7AG@1224|Proteobacteria,1SCXJ@1236|Gammaproteobacteria	1236|Gammaproteobacteria	S	protein conserved in bacteria	yqcC	GO:0008150,GO:0009987,GO:0042710,GO:0044010,GO:0044764,GO:0051704	5.1.3.13	ko:K01790	ko00521,ko00523,ko01130,map00521,map00523,map01130	M00793	R06514	RC01531	ko00000,ko00001,ko00002,ko01000	-	-	-	DUF446
	D083_3589	198628.Dda3937_00873	2.8e-185	515.0	COG0564@1|root,COG0564@2|Bacteria,1N8GW@1224|Proteobacteria,1RMZ7@1236|Gammaproteobacteria,2JBPT@204037|Dickeya	1236|Gammaproteobacteria	J	pseudouridine synthase	truC	GO:0001522,GO:0003674,GO:0003824,GO:0005575,GO:0005622,GO:0005623,GO:0005737,GO:0005829,GO:0006139,GO:0006396,GO:0006399,GO:0006400,GO:0006725,GO:0006807,GO:0008033,GO:0008150,GO:0008152,GO:0009451,GO:0009982,GO:0009987,GO:0010467,GO:0016070,GO:0016853,GO:0016866,GO:0031119,GO:0034470,GO:0034641,GO:0034660,GO:0043170,GO:0043412,GO:0044237,GO:0044238,GO:0044424,GO:0044444,GO:0044464,GO:0046483,GO:…	5.4.99.26	ko:K06175	-	-	-	-	ko00000,ko01000,ko03016	-	-	-	PseudoU_synth_2
	D083_3593	198628.Dda3937_00877	0.0	1763.0	COG2844@1|root,COG2844@2|Bacteria,1MV54@1224|Proteobacteria,1RN5T@1236|Gammaproteobacteria,2JDNS@204037|Dickeya	1236|Gammaproteobacteria	O	Modifies, by uridylylation and deuridylylation, the PII regulatory proteins (GlnB and homologs), in response to the nitrogen status of the cell that GlnD senses through the glutamine level. Under low glutamine levels, catalyzes the conversion of the PII proteins and UTP to PII-UMP and PPi, while under higher glutamine levels, GlnD hydrolyzes PII-UMP to PII and UMP (deuridylylation). Thus, control…	glnD	GO:0003674,GO:0003824,GO:0006082,GO:0006464,GO:0006520,GO:0006541,GO:0006542,GO:0006807,GO:0008150,GO:0008152,GO:0008652,GO:0008773,GO:0009058,GO:0009064,GO:0009084,GO:0009987,GO:0016053,GO:0016740,GO:0016772,GO:0016779,GO:0019538,GO:0019752,GO:0036211,GO:0043170,GO:0043412,GO:0043436,GO:0044237,GO:0044238,GO:0044249,GO:0044260,GO:0044267,GO:0044281,GO:0044283,GO:0046394,GO:0070569,GO:0071704,GO:…	2.7.7.59	ko:K00990	ko02020,map02020	-	-	-	ko00000,ko00001,ko01000	-	-	-	ACT,GlnD_UR_UTase,HD,NTP_transf_2
	D083_3687	158822.LH89_06820	0.0	1714.0	COG0474@1|root,COG0474@2|Bacteria,1MUU5@1224|Proteobacteria,1RMYC@1236|Gammaproteobacteria	1236|Gammaproteobacteria	P	ATPase, P-type (transporting), HAD superfamily, subfamily IC	mgtA	GO:0003674,GO:0003824,GO:0005215,GO:0005575,GO:0005622,GO:0005623,GO:0005886,GO:0005887,GO:0006810,GO:0006811,GO:0006812,GO:0008150,GO:0008324,GO:0015075,GO:0015318,GO:0015399,GO:0015405,GO:0016020,GO:0016021,GO:0016462,GO:0016787,GO:0016817,GO:0016818,GO:0016887,GO:0017111,GO:0019829,GO:0022804,GO:0022853,GO:0022857,GO:0022890,GO:0031224,GO:0031226,GO:0034220,GO:0042623,GO:0042625,GO:0042626,GO:…	3.6.3.2	ko:K01531,ko:K12955	-	-	-	-	ko00000,ko01000	3.A.3.24,3.A.3.4	-	iSF_1195.SF4248	Cation_ATPase_C,Cation_ATPase_N,E1-E2_ATPase,Hydrolase
	D083_3739	158822.LH89_06575	0.0	2007.0	COG1196@1|root,COG3264@1|root,COG1196@2|Bacteria,COG3264@2|Bacteria,1MWSA@1224|Proteobacteria,1RMYY@1236|Gammaproteobacteria	1236|Gammaproteobacteria	M	mechanosensitive ion channel	kefA	GO:0005575,GO:0005623,GO:0005886,GO:0006884,GO:0008150,GO:0008361,GO:0009987,GO:0009992,GO:0016020,GO:0016043,GO:0019725,GO:0030104,GO:0032535,GO:0042592,GO:0044464,GO:0048878,GO:0055082,GO:0065007,GO:0065008,GO:0071840,GO:0071944,GO:0090066	-	ko:K05802,ko:K22051	-	-	-	-	ko00000,ko02000	1.A.23.1.1,1.A.23.1.2,1.A.23.1.3	-	-	MS_channel,MscS_TM,MscS_porin
	D083_3740	198628.Dda3937_03296	5.74e-32	111.0	2A4EX@1|root,30T0T@2|Bacteria,1PCMC@1224|Proteobacteria,1SXQB@1236|Gammaproteobacteria,2JEJP@204037|Dickeya	1236|Gammaproteobacteria	S	Protein of unknown function (DUF2496)	-	-	-	-	-	-	-	-	-	-	-	-	DUF2496
	D083_3752	198628.Dda3937_03286	3.39e-225	621.0	COG0276@1|root,COG0276@2|Bacteria,1MVR1@1224|Proteobacteria,1RMMS@1236|Gammaproteobacteria,2JCW8@204037|Dickeya	1236|Gammaproteobacteria	H	Catalyzes the ferrous insertion into protoporphyrin IX	hemH	GO:0003674,GO:0003824,GO:0004325,GO:0005575,GO:0005622,GO:0005623,GO:0005737,GO:0006725,GO:0006778,GO:0006779,GO:0006783,GO:0006807,GO:0008150,GO:0008152,GO:0009058,GO:0009314,GO:0009416,GO:0009628,GO:0009987,GO:0016829,GO:0018130,GO:0019438,GO:0033013,GO:0033014,GO:0034641,GO:0042168,GO:0042440,GO:0044237,GO:0044249,GO:0044271,GO:0044424,GO:0044464,GO:0046148,GO:0046483,GO:0046501,GO:0050896,GO:…	4.99.1.1,4.99.1.9	ko:K01772	ko00860,ko01100,ko01110,map00860,map01100,map01110	M00121	R00310,R11329	RC01012	ko00000,ko00001,ko00002,ko01000	-	-	iAPECO1_1312.APECO1_1540,iECS88_1305.ECS88_0472,iEcE24377_1341.EcE24377A_0515	Ferrochelatase
	D083_3990	198628.Dda3937_00837	3.19e-224	620.0	COG0444@1|root,COG0444@2|Bacteria,1R4KB@1224|Proteobacteria,1S103@1236|Gammaproteobacteria	1236|Gammaproteobacteria	P	Belongs to the ABC transporter superfamily	-	-	-	ko:K02031	ko02024,map02024	M00239	-	-	ko00000,ko00001,ko00002,ko02000	3.A.1.5	-	-	ABC_tran,oligo_HPY
	D083_3991	198628.Dda3937_00836	1.06e-248	684.0	COG4608@1|root,COG4608@2|Bacteria,1NU4K@1224|Proteobacteria,1SKPD@1236|Gammaproteobacteria,2JD6H@204037|Dickeya	1236|Gammaproteobacteria	P	Belongs to the ABC transporter superfamily	-	-	-	ko:K02032,ko:K10823,ko:K12372	ko01501,ko02010,ko02024,map01501,map02010,map02024	M00239,M00324,M00439	-	-	ko00000,ko00001,ko00002,ko02000	3.A.1.5,3.A.1.5.1,3.A.1.5.18,3.A.1.5.19,3.A.1.5.25	-	-	ABC_tran,oligo_HPY
	D083_3992	198628.Dda3937_00835	0.0	976.0	COG0747@1|root,COG0747@2|Bacteria,1MUZH@1224|Proteobacteria,1RNFB@1236|Gammaproteobacteria,2JCJJ@204037|Dickeya	1236|Gammaproteobacteria	E	PFAM extracellular solute-binding protein family 5	-	-	-	ko:K02035	ko02024,map02024	M00239	-	-	ko00000,ko00001,ko00002,ko02000	3.A.1.5	-	-	SBP_bac_5
	D083_4009	198628.Dda3937_00819	1.67e-274	751.0	COG1473@1|root,COG1473@2|Bacteria,1MUIV@1224|Proteobacteria,1RQAM@1236|Gammaproteobacteria,2JDGS@204037|Dickeya	1236|Gammaproteobacteria	S	peptidase dimerisation domain protein	hipO	-	-	-	-	-	-	-	-	-	-	-	M20_dimer,Peptidase_M20
	D083_4016	198628.Dda3937_00812	6.81e-283	775.0	COG1716@1|root,COG3456@1|root,COG1716@2|Bacteria,COG3456@2|Bacteria,1MUKE@1224|Proteobacteria,1RQGW@1236|Gammaproteobacteria,2JET0@204037|Dickeya	1236|Gammaproteobacteria	T	TIGRFAM type VI secretion system FHA domain protein	impI	-	-	ko:K11894	-	-	-	-	ko00000,ko02044	3.A.23.1	-	-	FHA
	D083_4017	158822.LH89_05195	3.56e-115	330.0	COG3521@1|root,COG3521@2|Bacteria,1MX5E@1224|Proteobacteria,1S83T@1236|Gammaproteobacteria	1236|Gammaproteobacteria	S	protein conserved in bacteria	vasD	-	-	ko:K11906	ko03070,map03070	M00334	-	-	ko00000,ko00001,ko00002,ko02044	3.A.23.1	-	-	T6SS-SciN
	D083_4050	158822.LH89_05020	0.0	2845.0	COG3321@1|root,COG3321@2|Bacteria,1R89Z@1224|Proteobacteria,1SMTI@1236|Gammaproteobacteria	1236|Gammaproteobacteria	Q	polyketide synthase	-	-	-	-	-	-	-	-	-	-	-	-	Acyl_transf_1,KAsynt_C_assoc,KR,Ketoacyl-synt_C,PP-binding,PS-DH,Thioesterase,ketoacyl-synt
	D083_4051	82996.sch_22485	1.71e-159	469.0	COG1020@1|root,COG1020@2|Bacteria,1QK4F@1224|Proteobacteria,1RPAG@1236|Gammaproteobacteria	1224|Proteobacteria	Q	COG1020 Non-ribosomal peptide synthetase modules and related proteins	-	-	-	-	-	-	-	-	-	-	-	-	ADH_N,ADH_zinc_N,Acyl_transf_1,Condensation,KAsynt_C_assoc,KR,Ketoacyl-synt_C,Methyltransf_12,PP-binding,PS-DH,ketoacyl-synt
	D083_4085	198628.Dda3937_00764	0.0	1081.0	COG0768@1|root,COG0768@2|Bacteria,1MUNY@1224|Proteobacteria,1RYZZ@1236|Gammaproteobacteria,2JEVG@204037|Dickeya	1236|Gammaproteobacteria	M	Catalyzes cross-linking of the peptidoglycan cell wall at the division septum	-	-	3.4.16.4	ko:K03587	ko00550,ko01501,map00550,map01501	-	-	-	ko00000,ko00001,ko01000,ko01011,ko03036	-	-	-	PBP_dimer,Transpeptidase
	D083_4086	198628.Dda3937_00763	1.52e-177	495.0	COG0500@1|root,COG2226@2|Bacteria,1MXP4@1224|Proteobacteria,1RRP4@1236|Gammaproteobacteria,2JDPQ@204037|Dickeya	1236|Gammaproteobacteria	Q	PFAM Methyltransferase type 11	-	-	-	-	-	-	-	-	-	-	-	-	Methyltransf_11
	D083_4087	198628.Dda3937_00762	0.0	989.0	COG0747@1|root,COG0747@2|Bacteria,1P1HT@1224|Proteobacteria,1RQ7Z@1236|Gammaproteobacteria,2JBWP@204037|Dickeya	1236|Gammaproteobacteria	E	TIGRFAM nickel ABC transporter, periplasmic nickel-binding protein	nikA	GO:0003674,GO:0005488,GO:0005575,GO:0005623,GO:0006935,GO:0008150,GO:0009605,GO:0016151,GO:0020037,GO:0030288,GO:0030313,GO:0031975,GO:0040011,GO:0042221,GO:0042330,GO:0042597,GO:0043167,GO:0043169,GO:0044464,GO:0046872,GO:0046906,GO:0046914,GO:0048037,GO:0050896,GO:0050919,GO:0051540,GO:0097159,GO:1901363	-	ko:K02035,ko:K15584	ko02010,ko02024,map02010,map02024	M00239,M00440	-	-	ko00000,ko00001,ko00002,ko02000	3.A.1.5	-	iSFV_1184.SFV_3479	SBP_bac_5
	D083_4089	198628.Dda3937_00761	2.02e-198	552.0	COG0601@1|root,COG0601@2|Bacteria,1MU8Z@1224|Proteobacteria,1RP7R@1236|Gammaproteobacteria,2JDDJ@204037|Dickeya	1236|Gammaproteobacteria	P	PFAM binding-protein-dependent transport systems inner membrane component	nikB	GO:0000041,GO:0003674,GO:0005215,GO:0005488,GO:0005575,GO:0005623,GO:0005886,GO:0005887,GO:0006810,GO:0006811,GO:0006812,GO:0008150,GO:0008324,GO:0015075,GO:0015099,GO:0015318,GO:0015675,GO:0016020,GO:0016021,GO:0016151,GO:0022857,GO:0022890,GO:0030001,GO:0031224,GO:0031226,GO:0034220,GO:0035444,GO:0043167,GO:0043169,GO:0044425,GO:0044459,GO:0044464,GO:0046872,GO:0046873,GO:0046914,GO:0046915,GO:…	-	ko:K15585	ko02010,map02010	M00440	-	-	ko00000,ko00001,ko00002,ko02000	3.A.1.5	-	iG2583_1286.G2583_4198	BPD_transp_1
	D083_4090	158822.LH89_04840	1.09e-180	505.0	COG1173@1|root,COG1173@2|Bacteria,1NNQQ@1224|Proteobacteria,1RNGP@1236|Gammaproteobacteria	1236|Gammaproteobacteria	P	transport	nikC	GO:0000041,GO:0003674,GO:0005215,GO:0005488,GO:0005575,GO:0005623,GO:0005886,GO:0005887,GO:0006810,GO:0006811,GO:0006812,GO:0008150,GO:0008324,GO:0015075,GO:0015099,GO:0015318,GO:0015675,GO:0016020,GO:0016021,GO:0016151,GO:0022857,GO:0022890,GO:0030001,GO:0031224,GO:0031226,GO:0034220,GO:0035444,GO:0043167,GO:0043169,GO:0044425,GO:0044459,GO:0044464,GO:0046872,GO:0046873,GO:0046914,GO:0046915,GO:…	-	ko:K15586	ko02010,map02010	M00440	-	-	ko00000,ko00001,ko00002,ko02000	3.A.1.5	-	iSbBS512_1146.SbBS512_E3843,iYL1228.KPN_03852	BPD_transp_1,OppC_N
	D083_4096	198628.Dda3937_00754	2.55e-205	569.0	COG2207@1|root,COG2207@2|Bacteria,1RBV3@1224|Proteobacteria,1SYIR@1236|Gammaproteobacteria,2JCXT@204037|Dickeya	1236|Gammaproteobacteria	K	PFAM helix-turn-helix- domain containing protein AraC type	-	-	-	ko:K05804,ko:K13653	-	M00647,M00767	-	-	ko00000,ko00002,ko03000,ko03036	-	-	-	Cass2,GyrI-like,HTH_18
	D083_4097	198628.Dda3937_00753	1.65e-96	282.0	2B7M6@1|root,320SA@2|Bacteria,1N1I7@1224|Proteobacteria,1S9J1@1236|Gammaproteobacteria,2JE6A@204037|Dickeya	1236|Gammaproteobacteria	S	Protein of unknown function (DUF2501)	yjjA	GO:0005575,GO:0005622,GO:0005623,GO:0005737,GO:0005829,GO:0044424,GO:0044444,GO:0044464	-	-	-	-	-	-	-	-	-	-	DUF2501
	D083_4098	198628.Dda3937_00752	6.43e-135	382.0	COG1853@1|root,COG1853@2|Bacteria,1PIY5@1224|Proteobacteria,1SY7V@1236|Gammaproteobacteria,2JEPJ@204037|Dickeya	1236|Gammaproteobacteria	S	PFAM flavin reductase domain protein FMN-binding	-	-	-	-	-	-	-	-	-	-	-	-	Flavin_Reduct
	D083_4099	198628.Dda3937_00751	1.16e-41	137.0	COG3615@1|root,COG3615@2|Bacteria,1RFYQ@1224|Proteobacteria,1S4B0@1236|Gammaproteobacteria,2JF1Q@204037|Dickeya	1236|Gammaproteobacteria	P	Domain of unknown function (DUF1971)	yeaR	-	-	-	-	-	-	-	-	-	-	-	DUF1971
	D083_4100	198628.Dda3937_00750	1.58e-69	211.0	2BFDU@1|root,32979@2|Bacteria,1RJTW@1224|Proteobacteria,1S75I@1236|Gammaproteobacteria,2JF64@204037|Dickeya	1236|Gammaproteobacteria	S	Domain of unknown function (DUF1869)	yoaG	-	-	-	-	-	-	-	-	-	-	-	DUF1869
	D083_4102	158822.LH89_04785	2.31e-260	716.0	COG0477@1|root,COG2814@2|Bacteria,1MW19@1224|Proteobacteria,1RMSZ@1236|Gammaproteobacteria	1236|Gammaproteobacteria	EGP	Major facilitator superfamily	-	-	-	ko:K07552	-	-	-	-	ko00000,ko02000	2.A.1.2	-	-	MFS_1
	D083_4103	1225184.ALXE01000028_gene1804	1.89e-185	524.0	COG0614@1|root,COG0614@2|Bacteria,1MUSZ@1224|Proteobacteria,1RPUH@1236|Gammaproteobacteria,3W043@53335|Pantoea	1236|Gammaproteobacteria	P	periplasmic binding protein	-	-	-	ko:K02016	ko02010,map02010	M00240	-	-	ko00000,ko00001,ko00002,ko02000	3.A.1.14	-	-	Peripla_BP_2
	D083_4104	634500.EbC_42920	0.0	1151.0	COG4773@1|root,COG4773@2|Bacteria,1QTT0@1224|Proteobacteria,1RNBT@1236|Gammaproteobacteria,3X553@551|Erwinia	1236|Gammaproteobacteria	P	TonB dependent receptor	-	-	-	ko:K02014	-	-	-	-	ko00000,ko02000	1.B.14	-	-	Plug,TonB_dep_Rec
	D083_4105	1045856.EcWSU1_03814	2.26e-94	288.0	COG1737@1|root,COG1737@2|Bacteria,1NQT8@1224|Proteobacteria,1RYT7@1236|Gammaproteobacteria,3X0ST@547|Enterobacter	1236|Gammaproteobacteria	K	Transcriptional regulator	-	-	-	-	-	-	-	-	-	-	-	-	HTH_6,SIS
	D083_4334	561229.Dd1591_1487	0.0	1775.0	COG3451@1|root,COG3702@1|root,COG3451@2|Bacteria,COG3702@2|Bacteria,1MXH0@1224|Proteobacteria,1RQW2@1236|Gammaproteobacteria,2JEWN@204037|Dickeya	1236|Gammaproteobacteria	U	PFAM CagE TrbE VirB component of type IV transporter system	virB4	-	-	ko:K03199	ko03070,map03070	M00333	-	-	ko00000,ko00001,ko00002,ko02044	3.A.7	-	-	CagE_TrbE_VirB,VirB3
	D083_4335	561229.Dd1591_1488	3.48e-58	180.0	2DMPY@1|root,32SYD@2|Bacteria,1MZDZ@1224|Proteobacteria,1S9WJ@1236|Gammaproteobacteria,2JF43@204037|Dickeya	1236|Gammaproteobacteria	S	PFAM Conjugal transfer protein TrbC	virB2	-	-	ko:K03197	ko03070,ko05134,map03070,map05134	M00333	-	-	ko00000,ko00001,ko00002,ko02044	3.A.7	-	-	TrbC
	D083_4336	198628.Dda3937_02755	2.21e-136	389.0	COG0741@1|root,COG0741@2|Bacteria,1N00I@1224|Proteobacteria,1S0XN@1236|Gammaproteobacteria	1236|Gammaproteobacteria	M	COG0741 Soluble lytic murein transglycosylase and related regulatory proteins (some contain LysM invasin domains)	virB1	-	-	ko:K03194	ko03070,map03070	M00333	-	-	ko00000,ko00001,ko00002,ko02044	-	-	-	SLT
	D083_4337	590409.Dd586_1462	1.88e-49	157.0	2DN3M@1|root,32VCB@2|Bacteria,1N5BX@1224|Proteobacteria,1SB2F@1236|Gammaproteobacteria	1236|Gammaproteobacteria	-	-	-	-	-	-	-	-	-	-	-	-	-	-	-

## Sheet: Table S7
	Gene	Variants count	ENTRY	SYMBOL	NAME	PATHWAY
	D083_3421	19	K00029	E1.1.1.40, maeB	malate dehydrogenase (oxaloacetate-decarboxylating)(NADP+) [EC:1.1.1.40]	map00620 Pyruvate metabolismmap00710 Carbon fixation in photosynthetic organismsmap01100 Metabolic pathwaysmap01120 Microbial metabolism in diverse environmentsmap01200 Carbon metabolismmap03320 PPAR signaling pathway
	D083_3421	19	K00027	ME2, sfcA, maeA	malate dehydrogenase (oxaloacetate-decarboxylating) [EC:1.1.1.38]	map00620 Pyruvate metabolismmap01200 Carbon metabolismmap02020 Two-component system
	D083_3576	6	K00058	serA, PHGDH	D-3-phosphoglycerate dehydrogenase / 2-oxoglutarate reductase [EC:1.1.1.95 1.1.1.399]	map00260 Glycine, serine and threonine metabolismmap00270 Cysteine and methionine metabolismmap00680 Methane metabolismmap01100 Metabolic pathwaysmap01110 Biosynthesis of secondary metabolitesmap01120 Microbial metabolism in diverse environmentsmap01200 Carbon metabolismmap01230 Biosynthesis of amino acids
	D083_3423	11	K00228	CPOX, hemF	coproporphyrinogen III oxidase [EC:1.3.3.3]	map00860 Porphyrin metabolismmap01100 Metabolic pathwaysmap01110 Biosynthesis of secondary metabolitesmap01240 Biosynthesis of cofactors
	D083_3414	4	K00858	ppnK, NADK	NAD+ kinase [EC:2.7.1.23]	map00760 Nicotinate and nicotinamide metabolismmap01100 Metabolic pathwaysmap01240 Biosynthesis of cofactors
	D083_3593	27	K00990	glnD	[protein-PII] uridylyltransferase [EC:2.7.7.59]	map02020 Two-component system
	D083_3584	5	K01146	xni	protein Xni
	D083_3571	17	K01407	ptrA	protease III [EC:3.4.24.55]
	D083_3687	10	K01531	mgtA, mgtB	P-type Mg2+ transporter [EC:7.2.2.14]
	D083_3687	10	K12955	ctpI	cation-transporting P-type ATPase I [EC:7.2.2.-]
	D083_3752	15	K01772	hemH, FECH	protoporphyrin/coproporphyrin ferrochelatase [EC:4.98.1.1 4.99.1.9]	map00860 Porphyrin metabolismmap01100 Metabolic pathwaysmap01110 Biosynthesis of secondary metabolitesmap01240 Biosynthesis of cofactors
	D083_3588	10	K01790	rfbC, rmlC	dTDP-4-dehydrorhamnose 3,5-epimerase [EC:5.1.3.13]	map00521 Streptomycin biosynthesismap00523 Polyketide sugar unit biosynthesismap00541 O-Antigen nucleotide sugar biosynthesismap01100 Metabolic pathwaysmap01110 Biosynthesis of secondary metabolitesmap01250 Biosynthesis of nucleotide sugars
	D083_4104	25	K02014	TC.FEV.OM	iron complex outermembrane recepter protein
	D083_4103	14	K02016	ABC.FEV.S	iron complex transport system substrate-binding protein
	D083_3990	5	K02031	ddpD	peptide/nickel transport system ATP-binding protein	map02024 Quorum sensing
	D083_3991	16	K02032	ddpF	peptide/nickel transport system ATP-binding protein	map02024 Quorum sensing
	D083_3991	16	K10823	oppF	oligopeptide transport system ATP-binding protein	map01501 beta-Lactam resistancemap02010 ABC transportersmap02024 Quorum sensing
	D083_3991	16	K12372	dppF	dipeptide transport system ATP-binding protein	map02010 ABC transporters
	D083_3992	13	K02035	ABC.PE.S	peptide/nickel transport system substrate-binding protein	map02024 Quorum sensing
	D083_4087	16	K02035	ABC.PE.S	peptide/nickel transport system substrate-binding protein	map02024 Quorum sensing
	D083_4087	16	K15584	nikA, cntA	nickel transport system substrate-binding protein	map02010 ABC transporters
	D083_4336	29	K03194	virB1	type IV secretion system protein VirB1	map03070 Bacterial secretion system
	D083_4335	7	K03197	virB2, lvhB2	type IV secretion system protein VirB2	map03070 Bacterial secretion systemmap05134 Legionellosis
	D083_4334	27	K03199	virB4, lvhB4	type IV secretion system protein VirB4 [EC:7.4.2.8]	map03070 Bacterial secretion system
	D083_4085	15	K03587	ftsI	cell division protein FtsI (penicillin-binding protein 3) [EC:3.4.16.4]	map00550 Peptidoglycan biosynthesismap01100 Metabolic pathwaysmap01501 beta-Lactam resistance
	D083_3413	22	K03631	recN	DNA repair protein RecN (Recombination protein N)
	D083_3739	15	K05802	mscK, kefA, aefA	potassium-dependent mechanosensitive channel
	D083_3739	15	K22051	mscM, bspA	miniconductance mechanosensitive channel
	D083_4096	5	K05804	rob	AraC family transcriptional regulator, mar-sox-rob regulon activator
	D083_4096	5	K13653	K13653	AraC family transcriptional regulator
	D083_3589	4	K06175	truC	tRNA pseudouridine65 synthase [EC:5.4.99.26]
	D083_3586	12	K06966	ppnN	pyrimidine/purine-5'-nucleotide nucleosidase [EC:3.2.2.10 3.2.2.-]	map00230 Purine metabolismmap00240 Pyrimidine metabolismmap01100 Metabolic pathwaysmap01232 Nucleotide metabolism
	D083_1760	25	K07017	K07017	uncharacterized protein
	D083_3483	7	K07246	ttuC, dmlA	tartrate dehydrogenase/decarboxylase / D-malate dehydrogenase [EC:1.1.1.93 4.1.1.73 1.1.1.83]	map00630 Glyoxylate and dicarboxylate metabolismmap00650 Butanoate metabolismmap01100 Metabolic pathways
	D083_4102	7	K07552	bcr, tcaB	MFS transporter, DHA1 family, multidrug resistance protein
	D083_3422	5	K09768	K09768	uncharacterized protein
	D083_4016	13	K11894	impI, vasC	type VI secretion system protein ImpI
	D083_4017	5	K11906	vasD, lip	type VI secretion system protein VasD	map03070 Bacterial secretion system
	D083_4089	20	K15585	nikB, cntB	nickel transport system permease protein	map02010 ABC transporters
	D083_4090	2	K15586	nikC, cntC	nickel transport system permease protein	map02010 ABC transporters
	D083_1761	22	K16089	TC.FEV.OM2, cirA, cfrA, hmuR	outer membrane receptor for ferrienterochelin and colicins
	D083_1761	22	K19611	fepA, pfeA, iroN, pirA	ferric enterobactin receptor	map02020 Two-component system
	D083_2857	10	K19745	acuI	acrylyl-CoA reductase (NADPH) [EC:1.3.1.-]	map00640 Propanoate metabolismmap01100 Metabolic pathways

## Sheet: Table S8
Number of gene	Pathway
10	map01100 Metabolic pathways
5	map02010 ABC transporters
5	map02024 Quorum sensing
4	map01110 Biosynthesis of secondarymetabolites
4	map03070 Bacterial secretion system
3	map01200 Carbonmetabolism
3	map01240 Biosynthesis of cofactors
3	map02020 Two-component system
2	map00620 Pyruvatemetabolism
2	map00860 Porphyrinmetabolism
2	map01120 Microbialmetabolism in diverse environments
2	map01501 beta-Lactam resistance
1	map00230 Purinemetabolism
1	map00240 Pyrimidinemetabolism
1	map00260 Glycine, serine and threoninemetabolism
1	map00270 Cysteine andmethioninemetabolism
1	map00521 Streptomycin biosynthesis
1	map00523 Polyketide sugar unit biosynthesis
1	map00541 O-Antigen nucleotide sugar biosynthesis
1	map00550 Peptidoglycan biosynthesis
1	map00630 Glyoxylate and dicarboxylatemetabolism
1	map00640 Propanoatemetabolism
1	map00650 Butanoatemetabolism
1	map00680 Methanemetabolism
1	map00710 Carbon fixation in photosynthetic organisms
1	map00760 Nicotinate and nicotinamidemetabolism
1	map01230 Biosynthesis of amino acids
1	map01232 Nucleotidemetabolism
1	map01250 Biosynthesis of nucleotide sugars
1	map03320 PPAR signaling pathway
1	map05134 Legionellosis
